# Supplementary material for: Prevalence of Disease and Age-Related Behavioural Changes in Cats: Past and Present
Source: Vet Sci. 2020 Jul 6;7(3):85. doi: 10.3390/vetsci7030085 (PMC7557453; doi:10.3390/vetsci7030085)
Supplement: Supplementary file 1 [file vetsci-07-00085-s001.zip]

Archive with 4 entries (4 files):
- Supplementary Material 1 S1.pdf
- Supplementary Material 2 S2.xls
- Data.xlsx
- Supplementary Material 3 S3.docx
