# Supplementary material for: Prevalence of Disease and Age-Related Behavioural Changes in Cats: Past and Present
Source: Vet Sci. 2020 Jul 6;7(3):85. doi: 10.3390/vetsci7030085 (PMC7557453; doi:10.3390/vetsci7030085)
Supplement: Supplementary file 1 [file vetsci-07-00085-s001.zip › Supplementary Material 2 S2.xls]

## Sheet: Sheet1
Senior Cat Questionnaire
Thank you for participating in this study. There are 4 Sections and in total, it will take 10-15 minutes to complete. Your cat must be 11 years or older to be eligible for this survey. Please only complete one questionnaire per household, picking the first cat when listed alphabetically. Each participant will be entered into our prize draw for a six month supply of free food.
Section 1: Please write down or pick from selection
What is your cat called?
How old is this cat?:	11-13, 14-16, 17-19, 20+ (drop down menu)/Don't know
What sex is this cat?:	Male/Male Neutered/Female/Female Neutered
What type of cat is he/she?:	Pedigree/Cross Breed (Moggie)
Does this cat have access to outdoors?: (E.g: window, cat flap, on a lead etc.)	Yes/No
If 'yes', how much time does this cat spend outside on a typical day?:	Never/Less than 1 hour/between 1 and 6 hours/between 6 and 12 hours/between 12 and 23 hours/24hours
Does this cat have access to a litterbox?:	Yes/No
Do you know how much this cat weighs*?:	Yes/No
If measured in the last 6 months, please enter their weight here
Has this cat's weight changed markedly in last year?:	Increased/Decreased/No Change/Don't Know
Section 2:
In your opinion, does this cat have any of the following conditions?:
Kidney problems e.g. chronic kidney disease, polycystic kidney disease:			Yes/No/Don't Know
Blindness or eye problems (not including congenital problems) that currently or in the future may affect the cat’s ability to see eg high blood pressure, glaucoma:			Yes/No/Don't Know
Lower urinary tract problems eg cystitis, bladder stones:			Yes/No/Don't Know
Hyperthyroidism (overactive thyroid gland):			Yes/No/Don't Know
Diabetes mellitus (also referred to as ‘sugar diabetes’):			Yes/No/Don't Know
Arthritis (also referred to as osteoarthritis, degenerative joint disease):			Yes/No/Don't Know
Heart disease requiring specific medication:			Yes/No/Don't Know
Deafness:			Yes/No/Don't Know
Dental disease (bad teeth):			Yes/No/Don't Know
Section 3: mark answer with "x"	Much less than before	A little less than before	Same as before	A little more than before	A lot more than before	N.A.
Please indicate which of these phrases best describes how your cat’s behaviour has changed since he/she was 11 yrs (or since you have had this cat if he/she was older than 11 when he/she came to live with you):
Urination/defecation inside the house but outside of the litter-tray?:
Amount of time spent outside?:
Vocalising/crying/shouting for attention/speaking?:
Vocalising/crying/shouting at night?:
Amount of time spent grooming?:
Agitation/irritation for no apparent reason?:
Sociable with other animals in the house?:
How sociable is he/she with people?:
How much time does he/she spend sleeping?:
Has his/her appetite changed?:
Does he/she drink the same amount as he/she used to?
Section 4:
Since turning 11, (or since you have had this cat if he/she was older than 11 when he/she came to live with you), has this cat:
Been to the vets for vaccinations?:	Yes/No/Don't Know
Had a weight check at the vets?:	Yes/No/Don't Know
Been to the vets other than for vaccinations?:	Yes/No/Don't Know
If yes, what was the reason?:
Had a dental operation?:	Yes/No/Don't Know
Had a urine test?:	Yes/No/Don't Know
If yes, was this because of a problem or part of a routine check?:	Problem/Routine/Don't Know
Had a blood test?:	Yes/No/Don't Know
If yes, was this because of a problem or part of a routine check?:		Problem/Routine/Don't Know
Had blood pressure measured?:	Yes/No/Don't Know
If yes, was it:	Low/Normal/High/Don't Know
Section 5: (Information used for prizedraw)
Name:
Email address:
Country of residence:
Can we contact you to invite you to participate in other feline research studies?:		Yes/No
Thank you for completing this survey. Data gathered by this study will be used to analyse the health of the UK senior cat population and will also be useful in determining potential risk factors for developing Senility in cats, in particular high blood pressure. Depending on the strength of data received, we hope to publish the results in vet and owner magazines. The identity of individual respon…
As a thank you, we'd like to offer you a 25% discount on all of our books. Just enter the discount code SCQ10 when prompted at the check-out. Please also take some time to look at our Free Download section which has many articles of interest to owners of older cats.
Also, your details will be entered into a draw to win a six month supply of Hill's catfood. Winners will be notified by September 1st 2010
Click here to return to the Cat Professional website (go to publications page)
