# Supplementary material for: Prevalence of Disease and Age-Related Behavioural Changes in Cats: Past and Present
Source: Vet Sci. 2020 Jul 6;7(3):85. doi: 10.3390/vetsci7030085 (PMC7557453; doi:10.3390/vetsci7030085)
Supplement: Supplementary file 1 [file vetsci-07-00085-s001.zip › Data.xlsx]

## Sheet: 1995
ID	Age (1= 12-15; 2= 16-19; 3= 20+; 4= 11andless)	Gender (1= Male; 2= Female)	Neuter (1= Yes; 2= No)	Breed (1= DSH; 2= DLH; 3= Siamese; 4= Burmese; 5= Persian; 6= Other)	From kitten (1= Yes; 2= No)	Appetite (1= Increase; 2= Decrease; 3= Same)	Feed (1= One)	Feed (1= Twice)	Feed (1= Three)	Feed (1= Demand)	Fussy (1= Yes; 2= No)	More water (1= Yes; 2= No; 3= Doesn't)	Sleep (1= < 50%; 2= 50-75%; 3= > 75%)	Favourite Place (1= Yes; 2= No)	Share home (1= Yes; 2= No)	Sociable (1= < Tolerant)	Sociable (1= > Remote)	Sociable (1= > Sociable)	Sociable (1= Same)	Outlived (1=Yes; 2=No)	Reaction (1= Yes; 2= No)	Outside (1= Never; 2= Less; 3= More; 4= Same)	Hunt (1= Never; 2= Still; 3= Stopped)	Territory (1= Same Aggressive)	Territory (1= > Tolerant)	Territory (1= Never)	Territory (1= Other)	Attitude (1= >Sociable)	Attitude (1= >Demanding)	Attitude (1= <Sociable)	Attitude (1= Other)	Call (1= > Sounds; 2= Less miaows; 3= Same; 4= Food)	Night call (1= Yes; 2= No)	Night call (Age)	Groom (1= Frequently; 2= Occasionally; 3= Stopped)	Play (1= Regular)	Play (1= Not at all)	Play (1= Occasionally)	Play (1= Never)	Litter tray (1= Yes; 2= No)	Toilet (1= Yes; 2= No)	Vet (1= None; 2= 1-5; 3= 6-10; 4= 10+)	Main problems	Chronic illness (1= Yes; 2= No)	What	Pleasure (1= Yes; 2= No; 3= Yes and no)	Because
1	1	2	1	6		3			1		2	1	3	1						1	1	2	3	1				1	1			3	2		1	1				1	2	1		2		1
2	1	2	1	1		2				1	1	2	2	2		1		1		1	2	3	1	1				1				4	2		1			1		1	1	2		2		1
3	1	2	1	3		3		1			2	2	3	1			1			1	2	1	1		1				1			4	2		1			1		1	2	2		2		1
4	2	2	1	1		3				1	1	1	3	1						2		2	3	1				1				4	2		2		1			1	1	2		1		1
5	2	2	1	1		3				1	1	2	2	1						1	1	4	1				1	1				2	2		1				1	1	2	1		2		1
6	1	1	1	4		1				1	1	1	2	1		1		1		1	2	4	3				1	1	1			4	2		1			1		1	2	2		2		1
7	1	1	1	1		1			1		1	1	2	1		1		1		1	2	4	3				1	1			1	3	2		1			1		1	2	4		1		1
8	2	2	1	4		3				1	2	1	3	1		1		1		1		1	1				1		1			4	2		1			1		1	2	1		2		1
9	2	1	1	1		3				1	1	2	3	2						2		2	3	1				1				3	2		1		1			1	1	2		1		1
10	2	1	1	6		3			1		2	2	3	2			1			2		2	3	1					1			4	1	15	1			1		1	1	2		2		1
11	2	1	1	1		3				1	2	1	3	1						2		2	1				1	1	1			4	2		1			1		1	2	1		2		1
12	2	1	1	1		3			1		1	1	2	1						2		2	3			1		1	1			4	2		2	1				1	2	2		1		1
13	2	1	1	6		1			1		2	1	2	2					1	2		3	1			1		1				4	2		2				1	1	2	3		2		1
14	1	1	1	1		3		1			2	3	2	1					1	2		4	2				1	1				4	2		1				1	1	1	3		2		1
15	2	1	1	1		2		1			1	1	2	2					1	2		2	3		1							3	2		2		1			1	2	4		1		1
16	2	2	1	1		2		1			1	1	2	2		1		1		1		2	3	1								4	2		2		1			1	1	2		2		1
17	1	2	1	1		3				1	1	3	2	2					1	2		2	1	1							1	3	2		1			1		1	2	2		2		1
18	1	2	1	4		2				1	2	1	3	1						2		2	1		1						1	3	1	Always	1			1		1	2	2		2		1
19	2	2	1	1		1				1	1	2	3	1					1	2		1	3				1		1			4	1	17	2		1			1	2	3		1		1
20	3	2	1	1		3				1	2	2	1	2					1	2		2	3		1			1	1			4	1	19	1				1	1	2	1		2		1
21	1	2	1	1		1				1	2	2	3	1		1		1		1		2	3	1					1			4	2		2		1			1	2	2		1		1
22	2	2	1	1		3			1		1	1	2	1						2		2	3				1	1	1			4	1	16	1			1		1	1	2		2		1
23	3	2	1	1		3			1		2	3	3	2					1	1		2	3		1			1				3	2		1			1		1	1	2		2		1
24	2	2	1	1		1				1	1	1	3	2					1	2		4	3	1				1				4	1	15	1			1		2	2	2		2		1
25	2	1	1	1		1			1		2	1	3	1					1	2		2	3		1			1				4	2		2		1			2	2	4		1		1
26	1	2	1	1		2				1	1	1	2	1					1	1		2	2	1				1				4	2		1				1	2	2	2		2		1
27	2	1	1	1		2				1	1	1	2	1								2	3		1			1	1			4	2		2				1	1	2	2		2		1
28	2	2	1	1		2				1	1	1	2	1					1		1	2	2				1		1			2	1		2			1		1	1	2		2		1
29	1	1	1	1		2				1	2	1	2	1					1	2		4	2				1		1			4	2		1				1	1	1	2		2		1
30	1	2	1	4		3				1	2	1	2	1					1	1		1							1			3	2		2				1	1	2	2		2		1
31	2	1	1	1		3		1			2	1	2	1						2		2	2		1			1				4	2		1			1		2	2	3		2		1
32	1	2	1	1		3		1			2	2	2	1			1			1	2	1	1			1		1	1			4	1	13	1	1				1	2	1		2		1
33	2	1	1	3		3				1	1	1	2	1					1	2		2	1	1					1			4	2		1			1		1	1	3		2		1
34	3	1	1	3		2				1	1	1	3	1					1	1	1	1	1		1				1			4	1	10	2				1	1	1	4		2		1
35	1	2	1	6		3		1		1	2	2	2	1						1	1	4	2	1				1				4	1	10	1	1				1	2	2		2		1
36	1	2	1	3		3		1		1	2	2	2	1					1	1	1	4	2			1		1	1			4	2		1	1				1	1	3		2		1
37	1	1	1	6		2				1	1	1	3	1						2		2	3	1					1			4	2		1			1		1	1	2		2		1
38	1	1	1	1		3				1	1	1	2	1					1	1	2	4	3			1		1				3	2		1			1		1	2	1		2		1
39	1	1	1	1		1				1	2	2	2	1					1	1	2	2	2				1	1				4	2		3			1		1	2	2		2		1
40	1	2	1	1		2				1	2	2	2	1			1			1	2	4	3				1	1				3	2		1				1	1	2	3		1		1
41	1	2	1	1		2				1	1	1	3	1			1	1		1	2	2	3		1		1	1	1			4	1	13	1	1				1	2	2		2		1
42	1	2	1	1		2				1	1	1	2	1						2		2	1		1			1	1			4	2		1			1		1	2	1		1		1
43	1	1	1	1		2				1	1	1	2	2						1		2	3		1			1	1			3	2		1				1	1	2	4		1		1
44	1	2	1	6		3				1	2	1	3	1		1		1		2		2	3			1			1			3	2		2		1			1	2	2		2		1
45	2	2	1	1		1				1	1	2	2	1					1	1	1	2	3				1		1			3	2		1		1			1	2	2		2		1
46	1	2	1	1		2			1		2	1	2	1					1	2		4	3	1				1				3	2		1	1				1	2	2		1		1
47	1	2	1	1		3				1	1	2	2	2					1	1	2	2	3			1					1	3	2		1				1	1	2	1		2		1
48	1	2	1	1		3				1	2	2	2	2					1	1	2	2	3			1					1	4	1	Always	1				1	1	2	2		2		1
49	1	2	1	3		3		1		1	2	2	2	1					1	1	1	1				1					1	3	1	9	1	1				1	2	2		2		1
50	2	1	1	1		3		1		1	2	1	3	1						2		4	3		1			1				3	2		1	1				1	2	4		1		1
51	1	1	1	1		2		1			1	1	2	1		1		1		1	1	2	1				1	1				3	1	12	2			1		1	1	2		1		1
52	1	2	1	1		1				1	1	1	3	1					1	2		2	1				1	1				3	2		2			1		1	2	2		1		1
53	2	2	1	1		3			1		2	1	2	1						1	1	4	3				1		1		1	4	2		2			1		2	2	4		1		1
54	1	1	1	6		2				1	1	2	3	1					1	2		4	1				1				1	3	2		2			1		1	2	2		1		1
55	1	1	1	6		3				1	2	2	2	1					1	2		2	1				1				1	3	2		2			1		1	1	3		1		1
56	1	2	1	1		3			1		2	2	2	1						2		1	2		1			1	1			4	2		1	1				1	2	3		2		1
57	2	1	1	1		2		1			1	1	2	1								2	2		1			1				3	2		2			1		1	1	3		1		1
58	2	2	1	1		3		1			2	1	2	1					1	1	2	4	1			1		1				3	2		1				1	2	2	2		2		1
59	1	2	1	6		3		1			2	2	2	2						1	2	4	3			1			1			4	2		1	1				2	2	1		2		1
60	2	2	1	3		3		1			2	2	3	1						1	1	2	3			1		1				2	1	15	1		1			1	1	4		2		1
61	1	1	1	3		3				1	1	1	2	1		1		1		2		2	3		1				1			4	1	14	1			1		1	2	1		2		1
62	1	1	1	1		3				1	2	1	2	1								4	1	1					1			4	2		1				1	2	2	2		2		1
63	2	2	1	1		3			1		2	1	3	1					1	1	2	1		1				1				3	2		1		1			1	1	2		2		1
64	1	2	1	1		1				1	1	2	2	2					1	2		4	1			1		1				4	2		1			1		1	1	2		2		1
65	2	1	1	3		3		1			2	1	3	1					1	2		2	1				1				1	2	2		1			1		1	2	1		2		1
66	1	1	1	4		3				1	2	2	2	2					1	2		2	2				1		1			4	1	10	1			1		2	2	4		1		1
67	1	1	1	4		3				1	2	2	2	2						2		2	3				1	1	1			4	2		1			1		1	2	4		1		1
68	1	1	1	1		2			1		2	2	2	1								2	2		1			1	1			4	1	12	1			1		2	2	2		1		1
69	1	2	1	1		3				1	2	1	2	1			1			1	2	2	2			1					1	4	1	14	1			1		2	2	2		2		1
70	1	1	1	1		3		1			2	2	2	1						1	2	2	3		1			1	1			4	2		1			1		1	2	4		1		1
71	2	1	1	1		3				1	2	1	2	1						1	1	2	3		1				1			4	2		2		1			1	1	2		2		1
72	2	1	1	6		2		1			1	2	2	1			1			1	1	2	3			1					1	3	2		1			1		1	2	2		2		1
73	1	1	1	4		3				1	2	2	2	1								4	2	1				1	1			4	2		1			1		1	2	1		1		1
74	1	2	1	1		1		1			2	2	1	1						1	1	3	1			1				1		4	2		1	1				2	1	1		2		1
75	2	2	1	1		2				1	1	1	2	1					1	1	1	2	1		1			1				2	2		2			1		1	2	1		2		1
76	2	2	1	4		3				1	1	1	2	1					1	1	1	2	1	1				1	1			3	2		1	1				1	2	1		2		1
77	1	1	1	1		2		1			2	1	2	1					1	1	2	2	3			1		1	1			3	2		1			1		1	2	2		2		1
78	1	1	1	1		2		1			2	1	2	1					1	1	1	2	3		1			1	1			4	2		1		1			1	2	1		1		1
79	1	2	1	1		3		1			2	1	2	1			1			1	2	2	1			1			1			3	2		2	1				2	2	2		1		1
80	2	2	1	1		3		1			2	1	3	1			1			1	2	2	1			1	1		1			3	2		2				1	2	2	1		1		1
81	1	1	1	1		3		1			2	2	2	1					1	2		2	1			1	1				1	3	2		2			1		2	2	2		2		1
82	1	2	1	1		3		1			2	2	2	1		1		1		1	1	4	1	1							1	3	2		1			1		2	2	2		2		1
83	2	2	1	1		3		1			2	2	2	1					1	1	1	3	2				1		1			3	2		1			1		2	2	2		2		1
84	2	2	1	1		1		1			2	1	3	1			1			1	2	2	1				1	1	1			4	1	17	2		1		1	1	2	4		1		1
85	1	2	1	4		2				1	2	1	3	1						2		2	1		1						1	2	1	Always	2			1		1	2	2		1		1
86	3	2	1	1		3		1			1	3	2	2						1	2	4	3				1	1				2	2		1			1		1	2	2		2		1
87	1	1	1	1		3		1			2	1	1	2					1	2		2	3				1		1			4	2		1				1	1	1	4		1		1
88	3	2	1	1		3		1			1	1	3	1						1	2	2	3		1			1				4	2		1			1		2	1	2		1		1
89	1	2	1	1		2		1			1	3	2	1						1	1	2	2	1				1	1			4	2		1	1				1	2	1		2		1
90	2	2	1	5		3		1			2	1	3	1						2		2	3			1			1			4	1	12	1		1			1	1	2		1		1
91	2	2	1	1		3				1	2	2	3	1					1	2		2	3				1		1			3	2		1	1				1	1	2		2		1
92	1	2	1	1		3				1	1	1	3	2					1	1	2	2	3			1			1			3	2		1				1	1	2	4		2		1
93	2	1	1	6		2				1	2	1	2	1						1	1	4	2	1					1			4	2		1		1			2	2	3		1		1
94	1	2	1	3		3				1	2	2	3	1		1		1		1	1	2	3		1						1	3	2		1		1			2	2	2		2		1
95	2	2	1	1		1				1	2	1	3	1						2		2	2				1				1	3	2		2			1		1	1	3		1		1
96	1	1	1	1		3		1			2	1	2	1					1	2		4	3			1		1				3	2		1	1				1	2	4		1		1
97	2	2	1	1		3			1		1	1	2	1						1	2	4	1		1				1			3	2		1			1		1	2	2		2		1
98	1	2	1	3		1		1			1	2	3	1			1			2		2	3				1		1			3	2		1		1			2	2	1		2		1
99	1	2	1	1		3			1	1	2	1	2	1						1	2	1	1			1		1	1			4	2		1			1		1	2	2		2		1
100	2	1	1	1		2		1			1	2	3	2			1			1	2	2	3			1			1			4	1	16	3				1	1	1	3		2		1
101	2	2	1	1		3	1				2	2	3	2					1	2		4	3			1					1	3	2		2				1	2	2	2		1		1
102	1	2	1	1		1				1	2	1	2	2			1			1	2	3	3			1			1			3	2		1				1	1	2	2		1		1
103	1	1	1	1		3		1			2	2	2	1						2		2	2			1		1				3	2		2		1			2	2	2		2		1
104	1	2	1	1		3		1			2	2	2	1					1	2		2	3	1				1				3	2		1		1			2	2	2		2		1
105	2	2	1	1		2				1	1	2	3	1						1	2	2	1	1					1			4	1	13	2		1			2	1	2		2		1
106	1	1	1	1		1				1	1	2	2	2					1	2		4	3		1			1				3	2		2			1		1	1	2		2		1
107	1	1	1	1		1				1	1	2	2	2						2		2	3		1			1	1			4	2		3			1		1	1	2		1		1
108	2	2	1	1		3			1	1	2	3	2	2			1			1	1	2	3			1					1	3	2		1			1		1	1	1		2
109	1	1	1	3		3		1			2	2	2	1		1		1		1	1	1	1		1				1			3	2		1				1	1	2	4		2		1
110	2	1	1	1		3				1	2	2	3	2						1	2	4	2		1						1	4	2		2			1		2	2	2		2		1
111	1	1	1	1		3		1			2	2	3	2					1	2		2	1			1		1				3	2		2	1				1	1	2		2		1
112	1	1	1	1		3		1			2	2	2	2						2		2	1		1			1				3	2		1	1				1	2	2		2		1
113	1	2	1	1		3		1			2	2	2	2					1	2		1	1			1		1				3	2		2				1	1	2	2		2		1
114	2	1	1	1		2				1	1	1	3	1						1	2	2	3	1					1			4	1	15	2			1		2	2	3		2		1
115	1	1	1	3		3		1			2	2	3	1						1	1	2	1			1	1		1			4	1	Death of brother	1	1				1	2	2		2
116	1	2	1	1		2			1		2	2	2	1					1	2		2	1			1			1			3	1	Always	1			1		2	2	2		2		1
117	1	2	1	1		2			1		1	2	2	2						1	1	2	3	1					1			4	1	14	1			1		1	1	2		2		1
118	1	1	1	1		1				1	2	2	2	2		1		1		2		4	1	1					1			4	1	12	2				1	1	1	2		1		1
119	1	2	1	1		3		1			1	2	3	1					1	2		4	1			1		1				3	2		2				1	1	1	2		1		1
120	3	1	1	1		3				1	1	1	3	2					1	1	1	2	1	1							1	4	2		1		1			1	1	3		2		1
121	2	1	1	1		3			1		1	1	3	1						2		2	3		1			1				4	2		2		1			1	1	4		1		1
122	1	1	1	1		1		1			2	1	2	2					1	1	2	4	1			1					1	3	2		2				1	1	1	4		1		1
123	1	1	1	1		3		1			2	2	2	1					1	2		4	2			1			1			3	2		1				1	1	2	4		2		1
124	3	2	1	1		3			1		2	1	3	2						1	2	2	3	1					1			4	2		1		1			1	1	4		1		1
125	2	1	1	1		1				1	1	1	3	1			1			1	1	2	3				1		1			4	1	17	3		1			1	1	2		2
126	1	1	1	5		3			1	1	2	1	1	1					1	1	1	2	3		1						1	3	2		2		1			1	2	1		2		1
127	3	2	1	1		1				1	2	1	3	2						1	2	2	3			1		1	1			4	1	18	2		1			1	1	2		1		1
128	2	1	1	1		2				1	1	1	2	1						1	1	2	3		1					1		4	2		1			1		2	2	3		1
129	2	1	1	1		3				1	2	3	2	1		1		1		2		4	2			1			1			3	2		1				1	2	2	1		2		1
130	1	2	1	1		3		1			2	2	3	1					1	1	2	1	3			1			1			3	2		1				1	1	2	1		2		1
131	3	2	1	1		3				1	2	1	3	2					1	2		2	3			1					1	3	2		2		1			1	1	2		1		1
132	1	1	1	1		2			1		1	1	3	1					1	1	2	2	3			1			1			4	2		1			1		1	1	3		1		1
133	2	2	1	1		1				1	1	1	2	1					1	2		2	3				1	1	1		1	4	2		1		1			1	1	3		1		1
134	2	1	1	1		2		1			2	1	3	1			1			1	1	2	3				1				1	4	1	16	2			1		1	2	2		1		1
135	3	2	1	1		2				1	1	1	3	1						2		2	3		1			1				4	1	Kitten	3		1			1	1	4		1
136	1	1	1	1		3				1	2	2	2	2					1	1	2	4	2			1			1			4	2		1				1	1	2	1		1		1
137	3	1	1	1		2				1	1	1	3	1						1	2	2	3		1			1	1			4	1	12	1		1			1	1	4		1		1
138	1	1	1	3		3		1			2	1	2	1					1	2		2	3		1			1	1			4	2		1				1	2	2	2		2		1
139	2	1	1	4		2				1	2	1	2	1					1	1	1	4	1			1			1			4	1	10	1	1				1	2	1		2		1
140	2	2	1	1		3		1			1	1	2	1								1	1	1				1	1			4	2		2			1		1	2	2		1		1
141	1	1	1	1		3			1		1	2	2	1						1	1	2	3		1			1	1			3	2		2			1		1	2	2		2		1
142	2	1	1	4		3			1		2	2	2	1			1			1	1	2	3		1				1			4	2		2				1	1	2	2		1		1
143	2	2	1	4		2				1	1	1	3	2					1	1	2	2	3	1							1	3	2		2			1		1	2	4		1		1
144	1	1	1	1	2	1			1	1	2	2	2	2	2					2		2	2				1	1	1		1	1	1	13	1			1		1	1	4	V&D/Weight loss/Gaseous stomach	2	Deceased	1	Companion/Child
145	2	2	1	1	1	1				1	1	2	3	1	1		1			1	2	2	3				1		1			1	1	14	2		1			1	1	3	CRF/Cystitis	1	CRF	1	Still love her & she still likesto sit on my knee and she still loves and trusts me
146	1	2	1	2	1	1		1			2	3	2	1	2					2		4	1	1				1				1	2		1	1				2	2	2		1	Megacolon	1	Very precious to me, affectionate and enriches my life
147	3	2	1	1	1	2				1	1	1	2	1	2					2		4	2	1							1	3	2		1			1		1	1	1		2		1	She has always brought a lot of love-pleasure to us which has not changed since we bought her for 1GBP. Best 1GBP we ever spent
148	2	2	1	4	1	3		1		1	2	2	2	1	1				1	2		4	1				1	1				3	2		1	1				1	2	1		2		1	Always given me pleasure, character hasn't changed
149	2	2	1	4	1	3		1		1	2	2	2	1	1				1	2		4	1				1	1				3	2		1	1				1	2	2	Anal abscess/Cystitis	1	Cystitis	1	"
150	1	1	1	4	1	3		1		1	2	2	2	1	1				1	2		4	1				1	1				3	2		1	1				1	2	1		1	Arthritis	1	"
151	1	2	1	4	1	3				1	2	2	1	1	1			1		1	2	4	1				1	1				1	2		1				1	1	2	2	Teeth extractions	2		1	Utterly devoted
152	1	2	1	3	1	3				1	2	2	1	1	1				1	1	2	4	1			1		1				3	2		1			1		1	2	1		2		1	Still the loving little queen she has always been
153	2	2	1	1	1	2				1	2	1	3	2	1		1			1	1	2	1			1		1				1	2		1				1	1	2	2	Teeth extractions/Cystitis	1	Cystitis/Deaf	1	Still friendly and affectionate
154	2	2	1	1	1	2		1			1	1	3	2	1		1			1	1	3	1	1				1				1	2		1				1	1	2	4	Cystitis/Enucleation	2		1	She has always been a nervous cat, but over the last few years she has begun to trust us more
155	2	1	1	1	2	3				1	2	2	2	1	1				1	1	2	4	3		1				1			1	2		2				1	2	2	1		1	Broken jaw/Deaf	1	Big softy, deaf as a post. Find at times seems to be confused
156	1	1	1	5	1	2				1	2	1	2	1	1				1	1	1	1						1	1			1	2		1	1				1	2	3	Teeth extractions/FLUTD	1	CRF/Deceased	1	Most wonderful feline friend. Layed with me, kept me company & cared for the others when poorly
157	1	2	1	5	1	3				1	2	2	2	1	1				1	1	2	1						1	1			1	2		1	1				1	1	3	Cystitis	2		1	Adore her, she adores me & we cuddle frequently
158	2	2	1	1	1	2		1			2	2	3	1	2					2		2	3			1		1				3	2		1	1				1	2	3	Hyperthyroid/Liver failure	2	Deceased	1	We love her as part of the family
159	1	2	1	2	1	2		1			1	2	2	1	1			1		1	1	2	2		1			1				1	2		1			1		2	2	2	Worms/Diarrhoea	2		1	Very affectionate
160	2	2	1	1	1	3	1				2	1	3	1	2					2		4		1						1		3	2		1			1		2	1	2	# LEG	2		1	Can be very stand offish or affectionate. Still a character
161	2	1	1	1	1	3				1	1	1	3	1	1		1			2		4	2		1						1	3	2		2				1	1	1	3	Weight loss/Liver failure	2	Deceased	1	He was so lovable
162	1	1	1	6	1	2				1	1	2	2	1	1			1		1	1	4	2			1		1	1			1	1	14	1		1			2	2	4	Hyperthyroid	1		1	He depends on me, I understand him better and he gives me a lot of pleasure
163	3	1	1	4	1	2			1	1	2	1	3	1	2					2		2	3		1		1				1	1	2		2				1	1	2	4	Boosters/Cystitis	1	Arthritis/Deaf/Blind	1	Part of the family
164	1	1	1	1	2	3				1	1	2	2	2	2					2		2	3	1				1				1	2		1			1		1	2	2		2		1	He is more loving & loves to have company. Does not like being left
165	1	2	1	1	1	1				1	1	3	2	1	2					2		4	1				1		1			1	2		1			1		2	2	2	Booster/Clip claws/Cough	2		1	Much more of a companion. Joins every meal, has much more to say about everything
166	1	1	1	1	1	3				1	1	1	2	1	1				1	1	1	3	2			1		1				3	2		1			1		2	2	2	Rodent ulcer/bite wound	2		1	Part of the family and he likes human company (though he doesn't like being picked up)
167	2	2	1	1	1	3				1	1	1	3	1	1			1		1	1	2	3		1			1	1			1	1	16	1			1		1	2	1		2		1	Good company and generally more placid. Part of the family
168	1	2	1	1	1	2				1	2	2	2	1	1				1	2		2	3		1				1			1	2		2				1	2	1	1		2		1
169	1	1	1	1	1	3				1	2	2	2	1	1			1		2		2	2		1			1	1			1	2		1				1	2	2	2	Ear mites	2		1	More sociable
170	1	1	1	1	2	3				1	1	2	3	1	2					1	1	2	2		1		1	1	1			1	2		1				1	1	2	2	Booster/Fur-ball	2		1	He's more affectionate, more sociable. Very much his own person with high self esteem, which his security of belonging has given him
171	2	2	1	3	1	1				1	2	1	2	1	2					2		2	3		1				1			1	1	12	2				1	1	2	3	Boosters/Clip claws	2		1	Has always been friendly & loving. Also she thinks she is people
172	2	1	1	1	1	2				1	2	1	2	1	2					1	1	2	3			1		1	1			1	1	16	1		1		1	2	2	2	Alopecia/Boosters	1	CRF	1	Although always friendly when young, not to keen on being handled, now wants to be cuddled every waking moment and will sleep for hours on my lap
173	1	2	1	1	1	3		1			2	2	2	1	1				1	1	1	4	2				1				1	3	2		1			1		2	1	1		1	Arthritis	1	When all goes wrong they are constantly comforting
174	1	2	1	2	2	2				1	1	1	3	1	1				1	1	1	2	3	1				1				3	2		1				1	1	1	3	Vacc/Cystitis	1	Arthritis	1	A character to be admired. Domineering but self-contained she makes sure that people, dogs, cats know that she is the boss
175	1	1	1	1	2	3		1			2	2	2	1	2					2		4	2			1			1			3	2		1	1				2	2	2	FLUTD	2		2	Always been a pleasure
176	1	1	1	1	2	2				1	1	1	3	1	1				1	2					1						1	2	2		1			1		1	1	2	Dental/Vacc	2		1	He's a lovely gentle giant & my best friend
177	2	1	1	1	1	3		1			2	1	3	1	2					2		2	3		1				1			1	2		2		1			1	1	2	V&D/Bite wounds	1	Arthritis	1	He rules the family with a paw of iron
178	1	1	1	1	1	3		1			2	2	2	2	2					1	1	4	3	1					1			1	2		1				1	2	2	3	Abscesses	2		1	He always meets me and is company as I'm a widow
179	3	2	1	2	2	2				1	1	1	2	1	1				1	2		4	3		1			1				1	2		3		1			1	1	2		2		1
180	1	2	1	1	1	1				1	1	2	2	1	2					2		4	2			1		1	1			3	2		1			1		2	2	2	Vacc	2		1	Terrific character
181	2	2	1	1	2	1		1		1	2	1	3	1	2					2		2	3	1					1			1	1	18	1			1		1	2	2	Cystitis	1	Deaf	1	Lovable character always part of the family
182	2	1	1	1	1	3				1	2	1	3	1	1				1	1	1	1							1			1	1	12	1				1	1	2	2	Dental	2		1	More affectionate & he has become jealous, if I'm in bed & I call one of the others he scratches my face till he gets attention
183	1	2	1	1	1	1				1	2	1	2	1	1				1	1	2	1							1			1	1	Always	1	1				1	2	2	Thyroidectomy	2		2	Annoying- calls too much
184	2	1	1	1	1	2				1	2	1	3	1	1				1	1	2	1						1				1	2		2				1	1	2	2	Ears/Skin	2		1	He appears to talk to me
185	4	2	1	3	2				1				1	1	1			1		2		1	3				1	1				3	2		1			1		1	2			2		1	CPL cat & very grateful
186	1	1	1	1	2	2		1		1	1	1	2	1	2					2		4	3		1			1			1	1	2		1			1		2	1	2		2		1	He's very much part of our family and still appears to enjoy our company
187	1	2	1	4	1	1		1			1	1	2	1	2					2		2	3	1					1			1	1	12	1			1		1	2	2	Slight heart murmur	1	Slight heart murmur	1	She is like a child to us
188	1	1	1	1	1	2				1	1	2	1	1	1		1			2		4	3		1			1				1	2		1			1		2	1	1		2		1	He enjoys our affection more now
189	2	1	1	1	2	2				1	1	2	3	1	2					2		3	3	1				1				1	2		1			1		2	2	4	Teeth/Arthritis	1		1	He has stayed much the same affectionate
190	2	2	1	1	1	1		1			2	1	3	1	1				1	1	2	2	3			1			1			3	2		2		1			2	1	2	Allergy to worm tablets/Cataract	1	Eyes	1	She is still very much part of the family
191	4	1	1	1	2	2		1			2	3	2	1	2					2			2		1			1				1	2		1	1				1	2	N/A		2		1
192	1	2	1	1	1	3		1			2	1	2	2	1				1	2		4	2	1					1			1	2		2				1	2	1	3	Hormone def/Bad back	2		1	She is a delightfull character. Top of the pecking order, loving and affectionate
193	1	2	1	1	2	2				1	1	2	2	1	2					2		4	2	1					1			3	1	Early age	1			1		2	2	3	Kidney	1	Kidney	1	Because of her independence & demanding of attention
194	1	1	1	1	1	3		1			2	2	3	1	1			1				2	2	1							1	3	2		1			1		2	2	2	Abscess from bite	2		1	We love him more with each passing year
195	2	2	1	1	1	3		1			2	2	3	1	2							2	3	1					1			1	1	12	1			1		2	1	2	To confirm deafness & dental	1	Deaf	1	She is more sociable & affectionate
196	1	1	1	1	2	1				1	1	1	3	1	1	1				1	1	2	3	1				1				1	2		1		1			1	2	2	Cyst & bladder	1	Neurotic grooming, dermatitis, cystitis	1	Each year is more precious
197	1	1	1	4	1	2		1			1	1	2	1	1				1	1	2	2	3		1				1			1	2		1	1				2	2	1		2		1	He is part of the family
198	2	1	1	1	1	2				1	2	2	3	1	1				1	1	2	2	3	1					1			1	1	15	2		1			2	2	4	Kidney, teeth, sight loss and arthritis	2		1	He is part of the family
199	2	2	1	4	1	3		1			2	3	2	1	1				1	1	2	2	3			1					1	3	1	14	1	1				2	2	3	Eczema/Claws	2		1	She is part of the family
200	1	1	1	1	2	1		1			2	1	1	2	1	1				2		4	2	1				1				3	1	13	1			1		1	1	4	Viral infections/Kidneys	1	Kidneys	1	Has been with us all our married life. One of the family
201	2	2	1	1	1	2		1			1	1	3	1	2					1	1	2	3	1				1	1			1	1	13	1			1		2	2	1		2		1	She is more affectionate
202	1	2	1	1	1	3		1			2	3	3	1	2				1		2	4	3	1							1	3	1	6	1			1		1	2	2	Flu vacc	2		1	She has her own personality & ways
203	1	1	1	1	2	3				1	2	2	2	1	2				1	2		4	2	1						1		3	2		1				1	2	2	1		2		1	Because I was widowed suddenly last year
204	1	1	2	1	1	1		1		1	2	2	2	1	1				1	1	1	2	3	1				1	1			1	2		1				1	1	1	1		2		1	More affectionate & indoors more
205	1	1	1	1	2	3			1	1	1	2	2	1	2					2	2	4	2	1					1			1	1		2				1	2	2	1		2		1	Because of no marked change in attitude
206	2	2	1	1	1	3		1			1	1	3	1	1			1		2		3	3		1			1				1	2		1			1		2	1	3	Slight arthritis & routine injections	2		1	Enjoys our company more & more affectionate
207	1	2	1	3	1	1				1	2	2	1	1	1				1	1	1		1	1					1			3	1	12	1			1		1	2	2	Dental & bite	1	Arthritis	1	She is more loving & gentle
208	1	2	1	1	2	1		1			2	2	1	1	1				1	1	2	4	2			1		1				1	2		1			1		2	2	2	All teeth removed	1	No teeth	1	She is loving & cuddly
209	1	2	1	1	2	3		1			1	2	1	1	1		1			1	2	2	2	1				1				1	2		1				1	2	1	2	Stomach upsets	1	Enlarged kidneys	1	She is part of the family, we love her
210	2	1	1	4	1	3				1	2	1	3	1	2					2		2	3		1				1			1	1	5	1		1			1	1	3	Tooth extraction, claws clipped and boosters	2		1	He is a loving companion
211	4	2	1	1	1	1				1	1	2	2	1	2					2		4	1				1	1				1	1	Always	1	1				1	2			1	Rodent ulcers (treated), immunodeficiency	1	Very affectionate, terrific personality, excentric. Se is a joy
212	1	2	1	1	1	1				1	2	2	3	1	2					1	1	3	3				1	1	1			1	2		1			1		2	2	2	Vacc/Clip claws	1	Arthritis	1	She is my life now that my wife has died. She needs me and I need her
213	2	2	1	1	2	3			1		1	3	2	1	2					2		2	1	1					1			1	2		2				1	2	1	2	Vacc/Flu	1	Arthritis	1	She has a lovely, gentle personality while ensuring the home is run to suit her requirements
214	2	2	1	6	2	3				1	2	2	3	1	1		1			2		2	2	1							1	1	2		1			1		1	2	2	CRF	1	CRF	1	We respect her old age and she retains her way
215	2	2	1	1	1	3				1	2	1	2	1	2					1	1	4	2	1				1	1			1	1	10	1	1				2	2	2	Injuries	2		1	She thinks she is a person
216	1	1	2	1	2	1				1	2	2	2	1	2					2		2	3				1		1			1	2		2			1		1	2	2	Dental	2		1	He is one of the family
217	3	1	1	1	1	1				1	2	1	3	1	2					1	2		3	1							1	1	2		2		1		1	1	1	2	Cystitis/Diarrhoea/Dental	1	Arthritis/Deaf	1	I love him so much
218	3	2	1	2	2	1				1	1	3	3	2	1				1	2		2	3	1					1			2	1		3				1	1	1	1		1	Stiff back legs	2	She makes a fuss and rarely sits on our laps
219	1	1	1	1	2	1			1		1	1	2	1	1			1		1	1	4	3		1				1			1	1	12	1			1		2	2	2	Booster & M.O.T. & claws, teeth, etc.	2		1	Established routines together
220	1	1	1	1	1	3				1	2	3	2	2	2					1		2	1		1				1			3	1		1		1			2	2	2	Eye infection	2		1	None specified
221	1	2	1	1	1	3				1	2	3	3	1	1	1				1	1	4	2	1				1	1			1	1		1			1		2	2	1		2		1	They are my babies!
222	1	1	1	1	1	3				1	2	3	2	1	1	1				1	1	4	2	1				1				1	1		1			1		2	2	1		2		1	" " "
223	1	1	1	3	1	2		1			1	2	2	1	1				1	2		2	2	1					1			3	1		1			1		2	2	1	Routine vacc. Only	2		1	Has always been affectionate/demonstrative
224	3	2	1	2	2	3		1				1	3	1	1				1	2		3	3		1						1	1	1		2			1		1	2	2	Annual vacc.+weight loss	1	Deafness	1	She is an example of how to manage old age
225	2	1	1	1	1	3		1			2	1	3	1	2					2		4	3		1			1	1			1	1		1			1		2	1	3	Flu tab		Deceased
226	2	2	1	1	2	1				1	1	1	3	1	1				1	1	1	2	2				1	1	1			1	1		1		1		1	2	2	2	Teeth/Weight loss/Lumps	1	Lumps on tummy so far benign	1	She is far more affectionate - time with her limited
227	1	1	1	1	1	2		1			1	2	3	1	1		1			1	1	2	2	1						1		1	1	Always	1			1	1	2	2	2	Teeth/cat fight wounds	1	Very bad teeth	2	We see less of him
228	1	1	1	1	1	1				1	1	1	2	2	2					1	1	4	2	1					1			1	1	Always	1		1			2	2	2	Tapeworm infestation	2		1	He stays in garden all day/We can now enjoy his company
229	1	2	1	1	2	2			1		1	1	2	1	1	1				1	1	4	2			1				1		1	1	Don't know	1				1	2	2	1		2			See notes
230	1	1	1	1	1	2				1	1	1	2	1	2					1	1	3	3		1				1			1	1		1			1		2	2	2	Flu tabs	2		1	Seems to "talk" more
231	1	2	1	1	1	1		1			1	1	2	1	2					2		3	2	1				1	1			1	1		1	1				2	2	1		2		1	No particular way just ideal & amusing relationship
232	2	2	1	1	1	2		1			1	1	3	1	1				1	1	1	4	3		1				1			1	1	14	1		1			1	2	4	Tumor removal/Ear	2		1	We love her dearly, she is part of the family
233	2	2	1	2	1	3		1			1	1	3	1	1		1			1	1	4	3			1			1			1	1	16.5	2			1		2	2	2	Sore throat/restlesness	2		1	She's part of the family
234	1	1	1	1	2	1				1	1	1	2	1	2					1	1	3	3		1			1				1	1	6	1		1			2	2	1		2		1	More loyal & affectionate now older
235	1	2	1	3	2	2		1			1	1	3	1	2				1	1	1	2	3	1					1			1	1	Don't know	1		1			1	2	4	Kidneys/Skin	1	Kidneys	1	Very loving & vocal
236	1	2	1	5	1	1		1			2	2	3	1	1	1				2		2	2	1							1	3	1	Always	2			1		2	2	1		2		1	She gets softer & sillier
237	1	2	1	5	1	3		1			1	1	2	2	1			1		2		4	3	1				1	1			1	1	8	1			1		2	2	2	Weeping eye	2		1	He is still a constant companion
238	1	2	1	1	1	3		1			1	3	3	1	2					2		2	3		1			1				1	1		1			1		2	2	1		2		1	She's always around for love attention
239	3	2	1	1	2	2				1	1	2	2	1	1		1			1	2	2	3		1			1	1			1	1		2				1	1	1	2	Cough	2		1	She's great company
240	1	2	1	1	1	3		1			2	1	2	2	1				1	1	2	4	2	1				1				3	1		1			1		2	2	1		2		1	She is not really any different. We enjoy each other
241	2	2	1	1	1	3				1	2	3	2	1	2				1	2		2	2		1			1				1	1		1	1				2	2	1		2		1	Tiger is very special to us
242	2	1	1	1	1	2				1	1	1	3	2	2					1	2	2	3				1	1				1	1	Don't know	1			1		1	2	3	Annual check-ups/Abscess	1	Stiffness in leg	1	He is more affectionate
243	2	1	1	1	1	3		1			1	1	2	1	1			1			2	4	3		1			1	1			1	1		2		1			2	2		Infected kidney	1	Enlarged kidney	2	Because he has deteriorated in last 3 months
244	1	1	1	2	2	1		1			2	2	2	1	1			1		2		4	2		1			1				3	1		1				1	2	2	2	Flea allergy & tooth probs.	2	Deceased	1	He was more willing to sit on lap
245	2	2	1	1	1	2				1	1	1	2	1	2					1		2	3	1				1				1	1	13	1			1		1	2	2	Boosters & teeth	1	Kidneys	1	She's such a companion and is always there for me
246	1	1	1	1	1	3			1		2	3	2	1	1				1	2		4	2			1		1				3	1	11	1	1				1	2	1				1	He's still as cheeky as he was, still independent
247	1	2	1	1	1	3		1			2	2	2	1	2				1	1	1	4	2			1		1				1	1		1			1		2	2	2	Booster + claw clipping	2		1	She is a child substitute
248	2	1	1	1	1	2		1		1	2	1	3	1	1				1	1		2	3				1		1			1			2		1			2	2	2	Became thin, claw clipping, fur	2		3	Very affectionate but timid with children
249	1	2	1	1	1	3				1	1	1	2	1	2					2		4	3	1					1			1	1	10	1				1	1	2	2	Flu vacc. Only	2		1	She makes us laugh + gives so much pleasure
250	1	2	1	1	1	3				1	1	2	2	1	2				1	1	1	4	2	1				1				1	1		1				1	2	2	2	Check up/Teeth	2		1	She is very special cat & thinks she's a grown up human
251	1	2	1	1	1	1				1	1	2	3	1	2					1	1	4	2		1				1			1	1		1	1				2	1	1		2		1
252	1	2	1	1	1	3				1	1	2	2	1	1			1		2	2	2	3			1			1			1	1		1			1		1	2	1		2		1	We just love her adorable company
253	2	1		1	2	3		1			1	3	2	1	2					1	2	4	1			1		1				1	1		1		1		1	1	2	2	Check ups/Teeth/Suspect kidney	2		1	We have grown old together & have a complete understanding
254	1	2	1	1	1	3		1			2	3	2	1	2					1	2	2	1			1		1				1	1		1				1	2	1	4	Eczema & off colour	2		1	She is very affectionate
255	2	2	1	1	1	3				1	2	2	2	1	2							4	3			1		1				1	2		1			1		2	2	2	Dental/Flea allergy	2		1	So much part of family. Friendly, sociable & very responsive to our attention, without being annoying
256	2	1	1	3	2	3				1	1	1	2	2	2					1	2	4	1		1				1			1	1	16	2			1		2	2	2	Fight	2		1	Knows our family routine & seems to join in
257	2	1	1	4	2	3				1	2	1	2	1	1				1	1	2	4	3		1			1				1	1	16	2		1			1	1	3	Weight loss	2		1	Sleeps with me every night, nice warm hot water bottle
258	1	2	1	2	1	2				1	1	2	2	1	1			1		1	2	4	2		1			1				1	2		1			1		1	2	3	Hyperthyroid/Flea allergy	2		1	So sociable, always cheers up when we enter a room, extremely curious
259	2	1	1	1	2	1				1	1	3	3	1	1				1	1	1	4	1	1							1	3	2		2		1			1	2	2	Flea allergy	2		1	Extremely handsome ginger cat
260	2	2	1	1	2	1				1	1	1	2	1	2					2		2	3				1		1			1	1	16	2				1	1	1	2	Cystitis	2		2	Demands much more attention, especially as all our children have left home
261	2	2	1	1	1	3				1	1	1	3	1	2					1	1	2	3			1		1	1			1	2		1			1		1	2	4	Arthritis, Fall	1	Deaf	1	Very affectionate & loves to be with us. Is quite a character
262	2	1	1	1	1	3			1		1	1	2	1	2					2		4	3				1	1	1			1	1	14	1			1		1	2	3	Dental, Arthritis	2		1	Affectionate, trusting with a wide range of conversation & very good natured, never shown a claw in anger to family
263	2	2	1	1	1	2		1			2	1	2	1	2					1	1	2	3			1		1				1	2		1		1			1	2	4	Allergic rhinitis/Skin allergy	1	Deaf/Cataracts	1	We love older animals. They're used to our ways & use to theirs! They are so wise & knowing
264	2	1	1	1	1	3				1	1	3	2	1	2					2		2	3		1				1			1	2		1			1		1	2	2	Cut paw	2		1	But he is more demanding
265	2	2	1	1	1	3		1			1	2	3	1	2					1	1	2	3	1	1				1			1	1	14	1		1			1	1	4	Alopecia	2		1	Very chatty/sociable & affectionate
266	4	1	1	1	1	3			1		1	2	2	1	2					1	1	4	2	1			1	1	1			1	2		1			1		1	2	1		2		1	We keep each other company. I don't go away for more than 3-4 days at time
267	1	1	1	1	2	3		1		1	1	1	2	1	2					2		2	2	1				1	1		1	1	2		1			1		1	2	2	Fight wound	2		1	Still good company, talks back to you & like fusses & knee comfort
268	4	1	1	1	1	3				1	1	1	2	2	2					2		4	3		1			1	1			1	1	4	1			1		1	2	2		1	Paw injury	1	Very affectionate & loves his home
269	2	2	1	1	2	1		1		1	1	1	2	1	1	1				1	2	2	3				1	1				1	2		2			1		2	2	2		1	Deaf	1	She's a little sweetie
270	1	2	1	1	2	3		1			1	3	2	1	1			1		2		2	2		1			1				3	2		2				1	2	2	1		2		1	When youger was nearly always out
271	2	2	1	1	1	3		1			1	1	2	1	1			1		1	2	2	3		1			1				1	2		1			1		2	1	2	Gar Pinna S.C.C.	2		1
272	2	1	1	1	1	1				1	1	2	2	1	1				1	1	2	4	1			1			1			1	1	16	1			1		1	2	1		2		1	Very affectionate & good company
273	1	1	1	4	1	2		1			1	1	3	1	1				1	1	1	2	3		1						1	3	2		1			1		1	1	3	Skin	2		1	Member of the family
274	3	2	1	2	2	2				1	2		2	2	2					1	1	4	2	1	1			1	1			1	2		1				1	2	2	2	RTA	1	Blocked tear duct	1	Character/part of family
275	1	2	1	6	1	3				1	2	1	2	1	2					2		2	2	1							1	1	1	Kitten	1	1				1	2	4	Gastric upsets/Fur balls/Flea allergy	2		1	She is my cat. A vital member of the family & just as adorable as the day she entered our lives
276	2	2	1	1	1	1				1	1	2	3	1	1				1	2		2	3	1					1			1	2		1				1	2	1	2	Fits	2		1	Still amusing but gets cantankerous
277	1	2	1	2	1	3		1			2	2	2	1	1			1		2		4					1	1	1			1	2			1				2	2	1		1		1	Affectionate & sociable
278	1	2	1	1	1	3			1		2	3	2	1	1		1			1	2	3	3		1			1				3	2		1	1				2	2	2	Fights	2		1	Character cat bad tempered but always seeking out human company as long as they don't stroke her & also because I love cats regardless of age & appearance
279	1	1	1	1	1	3				1	1	1	3	1	2					2		4	2		1			1	1			1	1	9	1			1		2	2	2	Dentals	2		1	We are both retired now and he obviously loves us as much as we love him
280	3	2	1	1	1	3				1	1	1	2	2	2					1	1	2	2	1				1	1			1	2		2			1		1	1	2		1	Arthritis	1	We love her and she is good company
281	2	1	1	1	1	3				1	1	1	3	1	1		1			2		2	2		1				1			1	2		1		1			1	1	2	Glaucoma	1	Blind one eye	1	He 'talks' when spoken to, seems to be happy in our company
282	3	2	1	1	1	3				1	2	1	3	1	1		1			1	2	2	3		1				1			1	1	18	1		1			1	1	3	Teeth, ears, cystitis	2		1	She talks a lot more, likes to be cuddled, picked up, combed & talked to
283	1	1	1	3	1	3		1			2	1	2	1	2					2		2	3		1			1				3	2		1			1		1	1	2	Bronchitis	1	Bronchitis	1	He is loving & I feel very close to him, he doesn't like me to go out & seems to be jealous? When I speak on the phone a lot of miaowing to regain attention
284	1	1	1	1	2	3			1		2	2	2	1	1			1		2		4	2		1			1	1			1	1	12	1			1		2	2	3	FLUTD, fights, gingivitis	1	Gingivitis	1	He still has endearing ways & he's more affectionate & seems to appreciate attention
285	2	2	1	3	1	3				1	2	1	3	1	1				1	1	1	2	2				1		1			3	1	If don't put food	2			1		2	2	4	Claws clipped	1	CRF	1	Has always been a great pleasure and now, at her age, we count every day as a bonus
286	1	2	1	1	1	3		1			2	2	2	1	2					2		4	1	1			1		1			1	2		1				1	1	2	2		2		1	I'm older & live alone & she's my best friend
287	1	2	1	1	1	3		1			2	3	3	1	1		1			2		4	2			1		1				3	1	10	1				1	2	2	1		2		1	She has always been docile, but now she is showing slight interest. She loves my son the most, will do anything for him
288	1	2	1	1	1	1		1			2	3	2	2	1	1				2		4	2		1					1		3	1	Always	1	1				2	2	1		2		1	Follows my husband like a little dog, but craves my attention in the evening
289	1	2	1	1	2	2		1			2	2	3	2	1			1		2		4	2			1		1				1	1	12	2		1			2	2	2	Teeth	2		1	Company
290	1	2	1	2	1	3		1			1	3	2	2	1		1			2		4	2			1		1				3	1	8	1		1			2	1	1		2		1	Very affectionate, constant friend
291	1	2	1	1	1	1		1			2	3	2	2	1			1		2		4	2	1					1			1	2		1				1	2	1	2	Teeth	2		1	She is more friendly
292	1	1	1	1	2	3				1	1	2	2	2	1				1	1	2	4	2	1				1				3	2		1			1		1	2	2	Enucleation, gingivitis	2		1	He has always been my secret favourite
293	1	1	1	2	2	3				1	2	1	3	2	1		1			1	1	4	2				1		1			1	2		1				1	2	2	1		2		1	He is a love with my late husband and has transfered his love to me
294	4	2	1	2	2	1				1	2	1	3	2	1				1	1	1	4	2		1			1				3	2		1		1			2	2	1		2		1	Asshe gets older she is more trusting and slightly more affectionate to me
295	1	2	1	1	2	2		1			1	1	2	1	1			1		1	1	2	3				1	1				1	2		1			1		1	2	4	Ear & CRF	1	Deceased	1	From being a very timid stray, she became the most loving cat imaginable. So terribly missed
296	4	2	1	1	1	3		1			2	2	3	1	1	1				1	1	2	1	1				1				1	1	After mum dies	1			1		1	2	2	Teeth	2		1	Become more affectionate and talkative
297	4	2	1	1	1	2		1			1	1	1	1	1	1				1	1	4	1	1					1			1	2		1	1				1	2	2	CRF	1	One kidney	1	She is so loving and appreciative of her people and her home
298	2	2	1	1	1	2				1	1	1	3	1	1		1			1	1	2	3	1				1	1			1	1	15	1		1			1	2	2	Arthritis, loss of appetite	1	Arthritis	1	She is always there and likes to be with me
299	2	2	1	3	1	1		1			1	1	3	1	1			1		2		2	1		1		1	1	1			1	1	15	2		1			1	1	2	Teeth	2		1	She is more trouble i.e., demanding and needs more grooming and attention
300	2	2	1	1	1	2		1			1	2	3	1	1			1		2		2	2		1			1	1			1	2		2				1	2	2	2	Cystitis, arthritis	1	Arthritis	1	But needs more attention, e.g., grooming
301	2	2	1	2	1	3			1	1	2	2	2	2	1				1	1	1	4	3			1			1			1	2		2				1	2	2	2	Ear mites	2		1	More affectionate
302	2	2	1	3	2	3				1	2	1	3	2	2					2		2	1		1				1			1	1	14	2			1		1	1	2	CRF	2		1	I know all her little ways and love her dearly
303	1	2	1	2	1	1		1		1	1	2	2	1	1				1	1	2	2	1	1				1	1			1	1	12	1			1		1	2	2		2		1	More affectionate and home loving
304	3	2	1	1	2	3				1	2	1	3	2	2					2		2	3				1	1					2		2		1			1	1	4	CRF, heart, hyperthyroid	1		1	So dependent on us and trusts us
305	3	1	1	3	2	3				1	1	2	3	1	2					1	1	4	2	1					1			1	2		1				1	1	1	3	Teeth	2		1	Very affectionate and amusing
306	3	2	1	1	1	3			1		2	2	3	1	1		1			1	1	2	1				1		1			1	2		2				1	1	1	2	Claws	1	Tail amputated	1	Seems to rely on me more now
307	2	2	1	1	1	3		1			2	2	2	2	1				1	2		4	3				1		1			3	2		2				1	2	2	2	Routine checks	2		1	Still very affectionate - changed very little
308	2	1	1	1	1	2		1			1	1	2	1	1				1	2		2	3	1				1				3	2		1				1	2	2	3	Teeth	2		1	He shows more interest in our presence
309	3	1	1	5	1	2				1	1	1	2	1	2					1	1	2	3				1	1	1			1	1	17	2		1			1	2	4	Kidney problems	1	Kidneys	1	He communicates with us more and is very affectionate
310	1	2	1	1	1	2				1	1	1	2	1	2							2	3		1			1	1			1	1	11	1			1		1	2	2	Skin problems	1	Arthritis (Results of RTA Age 4)	1
311	1	2	1	1	2	2			1		1	2	2	1	1	1	1			1	2	2	3			1			1	1		3	2		2		1		1	2	1	1		2		1	She had an awful start but appreciates what I did for her
312	1	1	1	1	1	3		1			2	2	3	1	1	1				1	1	4	2	1				1	1			1	2		2			1		2	2	1		2		1	She has became even more affectionate than before
313	2	2	1	1	1	3				1	2	2	2	1	1				1	1	1	4	3			1		1				1	2		2			1		2	2	2	Cat fight	2		1	He is very affectionate
314	1	2	1	1	1	1				1	1	1	3	1	1				1	2		2	3				1	1	1			1	2		1			1		1	1	2	Runny eye, bad breath, lums on neck, thyroid tests	1	Arthritis on front legs, hyperthyroid?	1	She is a brave little soul, very affectionate, easy going, etc.
315	1	2	1	6	2	3				1	2	2	2	2	1	1				2	2	4	3				1	1				1	2		1				1	1	2	1		2		1
316	1	1	1	6	2	3				1	2	2	2	1	1				1	2		4	1				1		1			1	2		1				1	1	2	1		1	Arthritis	1	Gives us a lot of affection
317	1	1	1	1	1	3		1			2	1	2	2	1				1	1	1	4	2	1				1				1	1	13	2			1		1	1	2	Kidney problems	1	Kidney problems	1	I love him
318	1	1	1	1	1	3			1		2		2	1	1				1	1	1	4	2				1		1			3	2		1			1		2	2	1		2		1	He has been with us for a long time
319	2	2	1	1	1	2		1			1	1	2	1	1				1	1	2	2	3			1			1			1	2		2				1	2	1	2	Abscess & swollen ear	2		1	She is still the same cat
320	1	2	1	1	1	3				1	1	3	2	1	2					2		2	3	1					1			1	2		1			1		1	1	2	Inoculation & cut mouth	2		1	She is always glad to see me and demands attention
321	1	1	1	1	1	3				1	2	2	3	1	1				1	1	2	2	3	1					1			3	2		1			1		2	2	2	Annual injections and arthritis	1	Arthritis	1	He is a real member of the family
322	1	2	1	1	1	3				1	2	1	2	1	1				1	1	1	4	1			1		1				1	2		1				1	2	2	2	Annual injections and cystitis	2		1	She is a member of the family
323	1	1	1	1	1	3			1		1	2	2	2	1			1		1	2	4	3				1		1			1	1	9	1				1	2	2	2	Abscesses	2		1	He communicates much more
324	1	2	1	1	2	3			1		2	2	1	2	1			1		2		4	2				1	1				3	2		1			1		2	2	1		2		1	More interaction between her and the tom-cat. She leans on the cat lap to stop him coming in at meal times
325	1	1	1	2	2	3				1	1	1	2	1	2					2		4	3		1				1			1	2		1			1		1	1	2	Teeth	2		1	He likes attention which I like to give him. I think a young cat would be too unsettled
326	1	1	1	1	2	3		1			2	1	3	1	2					2			2	1				1			1	1	2		1		1			2	2	2	Abscess	1	Asthma	1	I'm alone for most of the week and Fletcher keeps me company when I come home from work
327	2	2	1	1	1	3		1			2	1	3	2	2					2		4	3	1					1			1	1	18	1		1			1	2	3	Unsteady	1	Arthritis/deaf	1
328	2	1	1	1	2	1		1			2	2	3	2	1		1			2		4	3		1						1	3	2		1		1		1	1	2	1		2		1	Affectionate and companion
329	1	1	1	1	2	3		1			2	2	2	2	1				1	2		4	3		1			1				3	2		1			1		2	2	1		2		1	Affectionate & companiable
330	1	1	1	1	2	3		1			2	1	2	2	1				1	2		4	3	1				1				3	2		1		1			1	1	1		1	Blind	1	"
331	3	1	1	1	1	3				1	1	1	3	1	1				1	2		2	3			1			1			1	1	18	2				1	1	2	4	Clip claws	2		1	Part of the family
332	1	1	1	1	1	3		1			2	2	2	1	1				1	1	2	3	2				1	1				1	2		1				1	2	2	2	Vacc	2		1	As a kitten he was a difficult cat to manage, hissing & spitting, getting more social as he gets older
333	1	2	1	1	2	3		1			1	1	3	1	2					2		2	1		1			1				1	2		1			1		2	2	3	Skin/dermatitis	1	Deaf	1	Loving & intelligent companion, even more so now older
334	1	2	1	1	1	2				1	2	1	3	1	1				1	1	1	2	2				1	1	1			1	2		2			1		2	1	1		2		1	Far more affectionate
335	2	2	1	1	2	2				1	1	2	3	1	2					1	2		3				1		1			1	2		1			1		1	2	4	Mammary tumour	2		1	Part of the household, very friendly but very determined. Organises us and nearly always gets her own way
336	2	1	1	6	1	3				1	1	1	3	1	1	1				1	1	2	3	1				1	1			3	2		1			1		1	2	2	CRF	2		1	His presence is and always has been a source of amusement and pleasure
337	1	2	1	1	1	1				1	2	2	2	1	1		1			1	1	4	3	1		1			1			3	2		1			1		1	2	2	Cystitis	2		1	Very affectionate and demanding
338	2	2	1	1	2	2				1	1	1	3	2	1				1	2		3	3		1						1	1	2		1			1		2	2	2	Teeth	1	Arthritis	1	She really hasn't changed much
339	1	1	1	1	1	1				1	2	3	2	1	2					2		4	3		1				1			1	2		1			1		1	2	1		2		1	Real character, very affectionate and a loyal companion although over powering at times
340	2	1	1	2	1	3				1	2	1	3	1	1				1	1	2	2	3		1			1	1			1	2		2			1		1	1	3	Gastroenteritis/Hyperthiroid/	2		1	More affectionate and does not roam
341	1	1	1	2	2	1			1		1	1	3	1	2					1	2		1	1	1			1				1	2		2				1	1	2	4	Jaundice/Back trouble	1	Back trouble	1	Affectionate & a good companion
342	3	2	1	1	1	2		1			1	1	3	1	2					2		2	3	1				1				1	1	16	3				1	1	2	4	Vacc. Nails trimmed. Cystitis	1	Deaf	1	More loving, although still short tempered
343	1	1	2	1	2	2				1	1	1	2	1	2					1	2	4	2	1					1			1	1	13	1			1		1	2	4	Liver/ Eye infection	1	Liver failure	1	Very charming/Real survivor/Shows affection/His life is precious to me
344	2	1	1	1	1	2				1	1	1	2	1	2					1	2	2	3				1		1			1	2		1		1			2	2	2	Fur loss	2		1	More affectionate
345	2	1	1	1	1	3		1			2	1	3	1	1		1			2	2	2	3				1	1	1			2	2		2				1	1		3	Hormone problems. Broken leg, cold & abscess	2		1	Not so aloof & more affectionate
346	2	2	1	2	1	3				1	2	3	3	1	2		1			1	1	4	3				1				1	3	2		3				1	2	2	3	Kidneys	1	Kidneys	1	I didn't have her when she was young
347	1	2	1	1	2	3				1	2	1	3	1	2					2		4	1				1				1	1	1	12	1			1		1	2	2	Teeth/Possible kidneys	2		2	No because she's always been very sociable
348	1	2	1	6	1	3			1		1	2	2	1	1			1		2		1			1			1	1			1	1	12	1	1				1	2	2	Vacc. Stomach upsets	1	Arthritis	1	More pleasure every day
349	1	2	1	1	1	3				1	1	1	3	1	2					1	1	2	3			1		1	1			1	2		2			1		1	2	2	Vacc. Ear mites	2		1	I love her and she is a good companion
350	1	2	1	3	2	3				1	1	2	3	1	1			1		1	2	3	1			1	1	1	1			1	1	15	1	1				1	2	2	Stroke at 14. Cancer lymph	1		1	The older she gets, the more dear she became. I miss her dreadfully
351	1	2	1	2	2	3				1	2	2	3	1	1	1				1	1	4	3	1				1				1	2		3			1		1	2	2	RTA (pelvis). Amputated tail	2		1	Loving, happy, very amusing
352	1	1	1	1	2	3				1	2	2	1	1	1				1	1	2	4	2				1				1	3	2		2			1		1	2	2	Cystitis	2		1	He has become more indolent, crafty, bossy and loveable
353	4	2	1	1	1	3				1	1	2	1	1	1				1	1	1	4	2				1	1				1	2		1			1		1	2	1		2		1	She gets more adorable, a real love
354	4	1	1	1	1	1				1	2	2	2	1	1			1		1	1	4	1	1				1	1			2	2		1			1		1	2		RTA at 3 1/2	2		1	He gets worse as he gets older and consequently more delightful
355	2	1	1	4	1	2				1	1	1	2	1	1	1				1	1	2	3	1					1			1	2		2			1		2	2	2	Cat fight	2		1	He is around us more, more dependant and talks more
356	2	1	1	1	1	2			1		2	1	2	1	1		1			1	2	3	3			1				1		1	2		3			1		2	2	2	Vacc. Only	1	Multiple organ failure	1	He was quietly companiable
357	1	1	1	2	2	3		1			2	1	3	2	1				1			4	3			1		1				1	2		1			1		2	2	2	Infection + Vacc.	2		1	He has grown less nervous and is affectionate
358	1	1	1	1	2	3		1			1	2	2	2	1				1	2		4	2		1			1				1	1	0.6	1				1	2	2	2	Vacc	2		1	Very intelligent/Great character/Very affectionate
359	2	2	1	1	1	3				1	1	1	2	2	2					2		2	3	1					1			1	1	16	1		1			2	2	2	Toothe extraction	2		1	She is around us more and more faithfull
360	2	2	1		1	3		1			2	2	2	1	1	1						4	1			1					1	3	2		2				1	1	1	2	Cystitis	2		1	Gives a lot of pleasure
361	1	2	1		1	2		1			1	2	2	2	1				1	1	1	4	1			1					1	3	2		2				1	1	2	3		2		1	"
362	1	2	1	3	1	3				1	1	1	3	1	2					1	1	2	3				1		1			1	2		2			1		1	2	2	Kidney			1	She is much more responsive and talks more
363	2	2	1	1	1	2			1		1	2	3	1	2					2		4	3			1			1			3	2		2		1			1	2	2	Growths on jaw and spine	1	Deafness	1	She is still a sweet little cat and very affectionate
364	2	2	1	1	2	2			1		1	3	3	1	2							2	1	1				1	1			1	1	15	1			1		2	2	3	Stroke & thyroid removed	2		1	She always greets me and llikes company more than she did
365	2	1	1	1	1	3			1		2	2	2	1	1					2		4	3	1					1			3	2		1			1		1	2	2	Vacc	2		1	So affectionate and amusing
366	2	2	1	1	1	3			1		2	2	2	1	1					2		4	3	1					1			3	2		1			1		1	2	2	Vacc	2		1	"
367	1	1	1	1	1	3				1	2		1	2	1			1		1	1	4	2			1		1	1			1	2		1		1			2	2	1				1	She is more affectionate
368	2	1	1	1	1	1		1			1	1	2	1	1			1		2		1	1			1		1	1		1	1	1		2			1		1	2	3	Kidneys, Vacc, etc.	1	Kidneys	3	More affectionate but very demanding and vocal
369	1	1	1	4	2	3				1	2	1	2	2	2					1		4	3	1							1	1	1		2			1		2	2	2	Vacc. Cut	2		1	A real character, vocal and affectionate
370	2	2	1	4	1	1				1	2	1	2	1	1			1		1	2	2	3			1			1			3	2		2			1		1	1	2		1	Constipation	1	We love her dearly, she is a character
371	1	2	1	1	1	3				1	1	2	2	1	2					1	1	1							1			1	2		2			1		1	2	2	Kidney/Teeth	2		1	She is very companionable, her bossiness amuse me
372	2	1	1	1	1	2				1	2	2	3	2	1					1	2	2	3		1				1			3	1	18	1		1			1	2	3	Cystitis	1	Arthritis	1	Character has not changed
373	2	1	1	1	1	3				1	2	1	2	1	1				1	2		4	2	1					1			1	1	15	2			1		2	2	2	Tooth extraction	2		1	Sandy is very independent and superior in nature
374	4	1	1	1	2	3			1		1	2	2	1	2					1	2	4	3	1							1	3	2		1			1		2	2		Vacc. Not 12 yet			1	He has a lovely nature. We adore him
375	1	2	1	1	1	3				1	1	1	2	1	1				1	1	1	3	2	1				1				1	2		1				1	1	2	2	Check ups	2		1	I adore her whatever her age
376	2	2	1	1	1	3				1	2	1	2	1	2					2		2	3	1				1	1			3	2		2			1		1	1	3		2		1	She is highly intelligent/fastidious and adaptable
377	2	1	1	1	1	2				1	1	2	1	1	2					2		2	2	1				1	1			1	1	10	1			1		2	2	1		2		1	Gives me more attention
378	2	2	1	1	1	2		1			1	1	3	1	2					1	1	2	3				1	1	1			1	1	15	1			1		1	2	2	Vaccs.	2		1	She's more company than before
379	2	2	1	1	2	3			1		2	2	2	2		1						4	3		1			1				2	2		1			1		1	2	2	Vaccs. Teeth	2		1	She stays close, talks more, looks good
380	1	1	1	1	1	3			1		2	2	2	2	1				1			4	3		1			1				3	2		1					1	2	2	"	2		1	He's a lap cat. Hasn't changed
381	1	2	1	1	1	3				1	2	2	2	2	1				1	2		3	2	1				1	1			1	2		1			1		2	2	2	Vaccs.	2		1	More affectionate. I just wish she'd return
382	4	2	1	1	1	2				1	1	1	3	1	2					1	1	2	2		1			1	1			1	1		1			1		1	2		Squamous cell carcinoma. Ears	2		1	We are older so relate with her
383	1	1	1	1	2	1			1		2	2	1	1	2					2		4	1	1							1	1	2		1				1	1	2	2	Hyperthyroidectomy	2		1	He is just so lovely you could forgive him anything
384	2	2	1	1	2	1				1	1	2	2	1	2					2		1						1				1	2		1			1		1	1	2	Vaccs and ear irritation	2		1	We are retired and spend more time with her. She loves it
385	1	1	1	1	1	3		1			1	1	2	1	2					2		2	3		1			1	1			1	2		1			1		1	2	2	Liver infection	2		1	He is so predictable and affectionate. Seems almost human
386	1	1	1	6	1	3		1			1	1	2	1	1				1	2		2	1		1			1				1	2		1		1			1	2	3	Vaccs	2		1	So calm cool and collected
387	3	2	1	1	2	2				1	1	1	3	1	1				1	1	2	4	2	1					1			1	2		1				1	1	2	4	Stroke	1	Deaf	1	She was a great character. We loved her dearly
388	1	1	1	6	2	3				1	2	1	3	1	1				1	1	2	4	1				1	1	1			3	2		1				1	1	2	2	Cyst removal. Vacc. Teeth	2		1	He is such a loving and loveable cat
389	1	1	1	1	1	3		1			2	1	2	1	1				1	2		4	1		1						1	3	2		1				1	2	2	2	Vaccs.	2		1	He has always given me pleasure
390	1	1	1	1	1	2		1			2	1	3	2	1				1	2		2	3		1			1				3	2		1			1		2	2	2	Vaccs.	1	Deaf	1	He spends more time around the house
391	4	2	1	1	2	3				1	1		3	1	2				1	2		2	2	1					1			1	2		1				1	1	2	2	Fleas	1	Arthritis	1	Still good company
392	4	2	1	1	1	3				1	2	1	2	1	2					2		4	1				1		1			1	1	8	1			1		1	1	2	Bladder infection	1	Bladder	1	She is part of the family, gives great love and affection
393	1	1	1	1	2	3		1			2	1	3	1	2					2		4	3		1			1	1			1	2		1				1	2	2	2	Vaccs.	2		1	Now I'm more retired I can give him more love
394	1	2	1	6	1	3					2	1	2	1	1	1				1	1	4	1			1					1		2		1		1			1	1	4	Diabetes. Gingivitis	1	Diabetes	1	She is quite simply, the daughter I never had
395	2	1	1	1	2	2				1	1	3	3	1	2			1				2	1				1	1				1	2		1				1	1	1	3	Teeth	1	Arthiritis	1	I am widowed
396	1	1	1	4	1	2				1	1	1	2	1	2					2		2	2		1			1				1	2		1			1		1	1	2	Teeth	2		1	More affectionate and talks more
397	1	1	1	1	2	1			1		2	2	2	1	1				1	1	1	4	1		1				1			2	2		1				1	1	2	2	Teeth	2		1	I feel priviliged to have had him so long
398	1	1	1	1	2	3				1	2	2	2	1	2					1	2	4	1				1	1	1			1	2		1			1		2	2	2	I found a llimp on his back	2		1	Of the love he gives me
399	1	1	1	2	1	1		1			2	1	3	1	1			1		1	1	2	3		1			1	1			3	2		1			1		1	2	1	Has tin leg	2		1	He's much more loving
400	2	2	1	1	1	2		1			1	3	3	1	2					2		2	3	1					1			1	2		1				1	1	2	3	Hyperthyrooid	2		1	She is part of the family
401	1	2	1	1	2	3				1	2	2	2	1	1				1	1	1	2	1		1			1				3	2		1				1	1	2	4	Pancreatitis. Diabetes	1	Diabetes	1	We have been through a lot together
402	1	1	1	2	1	2				1	1	3	3	1	2							4	2		1			1				2	1	10	1		1			1	2	2	Ran over his tail	2		1	We both need each other
403	1	2	1	1	1	3		1			1	2	3	2	2					1	2	2	3				1	1				1	2		1				1	2	2	1		1	Arthritis	1	More loving, affectionate and less nervous
404	2	1	1	1	1	2				1	1	1	3	2	2					2		3	3		1			1	1			1	1	12	1				1	1	1	2	Spondylosis	1	Spondylosis	1	He has become more affectionate
405	1	2	1	1	1	1				1	1	2	2	1	1			1		2		4	3	1				1	1			1	1	14	2			1		1	1	1		2		1	She now demands attention
406	1	1	1	1	1	3				1	1	1	3	1	1			1		2		3	2		1				1			1	1	Kitten	1			1		1	1	3	Vaccs. Lethargy	1	Kidneys	1	He was so much part of the family, very loving. Human in his understanding but so much metter
407	2	1	1	1	1	2				1	2	1	3	1	1			1		1	1	2	1		1			1				1	2		1				1	1	2	2	Vaccs.	2		1	He seems to won affection now Robin has gone
408	1	1	1	1	1	3			1		1	1	3	2	2					2		4	3		1				1			1	2		1				1	1	2	1		2		1	He's always been a swat, lovable cat
409	1	1	1	1	2	1				1	2	1	1	1	2					2		4	2	1				1	1			3	2		1			1	1	1	2	2	Vaccs/Ear mites	2		1	Still affectionate and entertaining
410	4	2	1	1	1	2				1	1	1	2	1	1				1	1	1	4	3		1		1		1			3	2		1			1		2	2	1		2		1	She is always such a gentle puss, I get every bit as much pleasure as before
411	1	2	1	1	1	2		1			1	1	2	1	1	1				1	1	2	2		1			1				2	2		2			1		2	2	1		2		1	She is more affectionate. Se enjoys biting my toes in the morning as I sit on the bed
412	2	2	1	4	1	3				1	2	2	3	2	1				1	1	1	2	3				1				1	1	1	12	2		1			1	2	3	Arthritis/Blind	1	Arthritis/Blind	1	Always loving, gentle, very sensitive to one's feelings
413	2	1	1	4	1	2				1	1	1	3	1	1				1	2		2	3	1							1	3	1		2		1			1	2	2	CRF	1	CRF. Died	1	Always very loving with loud purrs and welcoming greeting noises
414	4	2	1	1	2	3		1			2	2	2	1	1				1	2		4	2	1				1				1	2		1				1	2	2	1		2		1	She has become more affectionate and we know her better than we did 18 months ago
415	2	2	1	1	1	1			1	1	2	3	2	1	2					1	1	2	1				1	1				1	1	14	1				1	2	1	2	Teeth/Ear mites	1	Arthritis	1	Always been a company cat and makes it clear. She relies on humans for this
416	4	2	1	1	2	3		1			1	2	2	1	2					2		4	2	1				1				1	2		1				1	2	2	1		2		1	Became far more confident and affectionate and we understand her more than we did
417	1	2	1	1	1	3		1		1	2	2	2	1	2					2		2	2		1			1				1	2		1				1	2	2	1		2		1	She's more affectionate
418	1	2	1	1	2	3		1		1	2	1	3	1	2					2		2	3			1		1				3	2		1			1		2	2	4	Hyperthyroid	1	Arthritis/Hyperthiroid	1	Provides constant company
419	1	2	1	1	1	3				1	2	3	2	1	2					2		2	3			1		1	1			1	1	13	1				1	2	1	2	Arthritis	1	Arthritis	1	More affectionate, very peaceful except when demanding food
420	1	2	1	4	2	3		1			2	1	3	1	1				1	2		3	1			1					1	3	2		1				1	1	2	2	Vaccs.	2		1	Every cat has his own personality. I have grown to know her and I like to think we are good friends
421	1	2	1	1	2	1		1		1	2	2	3	1	2					2		2	3	1			1	1				1	2		1				1	1	2	3	Cyst. Gastroenteritis	2		1	She's my only family, she talks to me, she talks me when the doorbell rings, she wakes me each morning
422	1	1	1	6	1	3			1		2	2	3	1	2					2		1	1				1	1	1			3	2		1			1		1	2	1		2		1	Likes and needs our company more, more tolerant of visitors
423	1	2	1	1	2	3				1	1	2	2	1	2					2		4	2				1	1				3	2		1				1	2	2	2	Eczema	2		1	She likes to be with me more and is more affectionate
424	1	2	1	1	1	1		1		1	1	2	2	1	1			1		2		4	2				1	1	1			1	2		1			1		2	2	2		2		1	Very friendly sense of humour
425	1	1	1	1	1	2		1		1	1	2	2	1	1			1		2		4	2				1	1	1			1	2		1			1		2	2	2		2		1
426	2	2	1	1	1	2				1	1	3	3	1	2					2		2	3		1			1				2	2		2		1			1	1	2		1	Kidney failure	1	Extremelly intelligent and affectionate. Would have conversations with me
427	1	1	1	1	1	1				1	1	2	2	2	1		1			2		2	3	1				1				1	2		1			1		2	2	1		2		1	He has stopped hunting and climbing
428	2	1	1	6	1	2			1		1	3	3	1	2					1		2	3	1				1	1			1	2		1				1	2	2	2	Chest infection	2		1	More affectionate and good company
429	2	1	1	2	2	2				1	1	1	3	1	2					1	1	2	1		1				1			1	2		2			1		1	2	3	Vacc. Worming, etc.	2		1	He has matured. Reacts to people
430	1	1	1	3	1	1			1		1	2	2	1	2					2		2	1			1		1				1	1	14	1			1		1	1	2	Teeth	2		1	He seems more sociable and loves the family and children
431	4	1	1	1	1	3		1			1	1	3		1				1	2		2	2				1				1	1	2		2			1		2	2	1		2			About the same
432	1	1	1	1	2	3			1		2	2	2	1	2					2		2	1	1				1				1	2		1			1		2	2	2	Ear	2		1	He's a great friend
433	3	1	1	6	2	2				1	1	1	3	1	1	1				1	1	2	3	1					1			3	1	19				1		1	1	4	Fighting	1	Blind in one eye	1	I just adore him. He belonged to eldest son who emigrates
434	2	2	1	2	1	3		1			2	1	3	1	2					2		1	1	1				1	1			1	2		1			1		1	1	3	Vaccs.	2		1	More affectionate
435	1	1	1	1	1	2		1			1	1	2	1	2					1	2	2	3		1				1			3	1	13	2		1			2	2	1		2		1	He is not nervous of the children. He is so gentle and tolerant
436	1	1	1	1	1			1		1	2	2	3	1	1			1		1	1	2	2		1		1	1	1			1	1	14	1			1		1	2	2	Vaccs.	2		1	Company, friendly, loyal. Calls welcome in evening
437	1	2	1	2	2	3		1			2	2	2	1	2					2		4	2				1				1	1	2		1	1				2	1	1		2	Loss of use in one front leg	1	Very lovely 'kittenish'. Strong character
438	2	1	1	2	2	2				1	1	1	2	2	2					2		4	1			1					1	1	2		1				1	1	1	3	Teeth+Vaccs.	1	Kidney failure	1	He's still very sociable and loving
439	2	2	1	1	2	2				1	1	1	2	1	1					1	1	2	3		1			1				1	2		1			1		1	2	2	Teeth+Vaccs.	1	Kidney failure	1	She is more affectionate and communicates more
440	1	2	1	1	2	1		1			2	1	2	1	1	1				2		3	2	1				1				1	1	13	1			1		1	2	4	Liver	2		2	She has always given great pleasure
441	1	2	1	1	1	3				1	1	3	2	1	2					2		2	3						1			2	2		1			1		2	2	2	Nervous illness	2		1	Of the different sounds she makes now
442	1	2	1	4	1	1			1		1	1	3	1	2					1	1	2	2	1				1	1			2	2		1			1		1	2	3	Diabetes	1	Diabetes	1	Alone together and enjoy each others company
443	1	2	1	3	1	1		1			2	3	2	1	2					1	2	4	1	1				1				1	2		1			1		2	2	1		1	Teeth removed	1	She is more affectionate and talkative. Member of family
444	1	2	1	6	1	3		1			2	2	2	1	1			1		2		4	2	1				1				1	2		1			1		1	2	2	Eczema	2		1	Lady has given us much pleasure over the years
445	4	2	1	1	2	1				1	1	1	2	1	2					2		3	2	1						1		3	2		1			1		2	2	1		2		1	Welcomes in morning and upon arriving home
446	4	2	1	1	2	1				1	1	1	2	1	2					2		4	2	1				1	1			3	1		1		1			2	2	1		2		1	She is an unending source of pleasure
447	1	1	1	3	1	3			1	1	1	1	1	1	1				1			1				1			1			1	2		1				1	1		1		2		1	He is loved
448	2	2	1	1	2	1				1	1	1	3	1	1	1				1	1	4	1			1		1	1			1	1	15	2				1	1	1	1		1	Deaf	1	She is still the most beautiful cat I know
449	1	1	1	1	2	2		1			2	2	2	1	1				1	2		2	3			1			1			3	2		1				1	1	2	3		1	Rotation of lumbar vert.	1	We love him
450	1	1	1	1	1	3	1				2	2	2	1	2					2		2	2				1	1				1	2		1				1	1	1	2	Vaccs	2		1	She is reasonably obedient and comes when called
451	1	2	1	5	1	3		1			2	1	3	2	2					2		3	1				1	1				3	1	Kitten	1			1		1	1	2	Vaccs	2		1	She's part of the family, always considered. Always there for me
452	1	1	1	1	2	3				1	2	2	3	1	1				1	2		2	3			1			1			1	1	11	2				1	1	2	3	Bowel problems	2		1	Over the years have developed a special relationship
453	1	2	1	1	1	3				1	2	1	2	1	1				1	2		3	1	1				1				3	2		1			1		1	1	2	Flea allergy	2		1	She is just as funny and loving and we have a strong deep relationship
454	1	1	1	1	1	3	1			1	1	1	2	2	1			1		1	2	4	2			1		1	1			1	2		1				1	2	1	2	Allergy vaccs	2		1	He has become closer to us as he now spends so much more time indoors
455	1	2	1	1	1	1			1	1	2	1	2	1	1				1	1	2	4	2				1				1	3	2		1	1				2	2	2	claws trimmed	2		1	I appreciate her consistent loyalty and affection
456	2	1	2	1	1	2			1		1	1	3	1	2					2		2	3		1				1			1	2		2		1			2	2	3	Vaccs, teeth, fight abscess	2		1	He's always been great source of pleasure, highly intelligent, probably psychic
457	1	2	1	1	1	3				1	1	1	3	1	2					1	1	4	2	1				1				3	2		1			1		2	1	2	Cystitis	2		1	Developed into such a character and for more affectionate towards me
458	1	2	1	3	1	3		1			2	2	3	1	1				1	1	2	2	3			1					1	1	2		2		1			2	2	1	Vaccs	2		1	She is and always has been docile, good company and a great character
459	4	2	1	1	1	3				1	1	2	2	2	2					1	1	4	2		1				1			1	2		1			1		2	2	1		2		1	She is more intesting
460	4	1	1	1	2	3				1	2	3	2	1	2					1	1	4	2				1	1	1			1	1	Always	1	1				2	2	1		1	Tail amputation	1	He communicates more and is very loving
461	3	1	1	1	2	3				1	2	2	3	1	2					1	1	4	3	1			1	1	1			1	1	Always	1			1		2	2	2	Vaccs, flea allergy	2		1	He is a clown and performs for people always sees visitors off from property. Goes to the road to say goodbye
462	1	2	1	1	1	1				1	1	3	3	1	1				1	1	1	2	1			1		1	1			1	2		1				1	2	2	1	Vaccs	2		1	So loving and faithful, is always around and a proper lap cat
463	2	2	1	1	2	3				1	2	1	3	2	2					2		2	3		1			1				3	2		1			1		1	1	1		2		1	She is so affectionate
464	3	1	1	1	2	3				1	1	3	3	1	2					2		2	3				1				1	1	2		1	1				1	1	2	Abscesses, tummy	1	Arthritis	3	Yes, because good friend. No, because he has accidents in home
465	1	2	1	1	2	3		1			2	1	2	1	1				1	1	1	4	2				1	1				3	2		1	1				2	2	2	Vaccs	1	Hyperthyroid	1	Her habits have developed and she continues to learn and understand what is said
466	2	2	1	1	1	3		1			1	1	3	1	2					1	2	1					1	1	1			1	1	18	2			1		1	2	3	CRF	1	CRF	1	Dependent and loving and I can interpret her calls and gestures much more accurately
467	1	2	1	1	1	1				1	1	1	3	1	1		1			2		2	3		1				1			1	2		1			1		1	2	2	CRF	2		1	Definitely she is always there and when we return often going out she always welcomes us
468	1	1	1	1	2	3		1			2	2	2	1	2					1	2	2	3		1			1				3	2		1			1		2	2	3	Regurgitation	2		1	Now more affectionate and friendly when people come to the house
469	1	1	1	1	2	3				1	1	1	2	1	2					1	2	4	1			1		1	1			1	2		1		1			2	2	2	Teeth	2	Slightly deaf	1	Appears to respond more and is more affectionate
470	2	2	1	1	1	3				1	1	2	3	2	2					2		2	3	1				1	1			1	1	10	1			1		2	2	4	Flea allergy	1	Flea allergy	1	More sociable
471	1	1	1	1	1	3				1	1	3	2	1	2					2		2	2		1			1	1			1	2		2			1		2	2	3	Vaccs, fights	2		1	Part of the family
472	1	2	1	1	1	3		1			2	2	2	2	1			1		2		4	3			1		1				3	2		1				1	2	1	2	Vaccs, kidneys	2		1	I've got used to her and she loves me best
473	2	2	1	1	1	2				1	1	1	3	1	1		1			1	2	2	3		1				1			1	2		2			1		1	2	3	Vacc, cystitis	1	Deaf	1	She's my sunny and she loves me
474	1	2	1	4	1	2				1	1	1	3	2	1				1	1	1	2	3	1				1	1			3	2		1				1	1	2	2	Vacc, arthritis	1	Arthritis	1	Still very intelligent, friendly, needs us more
475	2	1	1	4	1	1				1	2	1	2	1	2					2		2	3			1			1			1	2		1			1		1	1	4	Cancer, clip claws	2		1	Still very affectionate
476	1	1	1	1	2	2		1			1	2	3	2	2					2		2	3		1			1				3	2		2				1	2	1	2	Abscess	1	Arthritis	1	Still likes to be near me. Preferably on my lap
477	2	2	1	2	1	3				1	2	1	3	1	2					2		2	3	1				1				1	2		1			1		2	1	1		1	Arthritis. Deaf. Cannot retract claws	1	Much more affectionate
478	1	1	1	1	1	2				1	1	2	2	1	1				1	1	1	4	3				1	1	1			1	2		1			1		2	2	2	Vaccs, teeth	2		1	Shared a lot of memories. Seems more dependent on me
479	3	1	1	1	2	3				1	2	2	2	1	2					2		2	1		1			1				1	2		2				1	1	2	4	Kidney inj.	2		1	I love him very much, he is so very lovable
480	2	1	1	3	2	1				1	1	1	3	1	2					1	1	2	3		1			1	1			1	1	17	2		1			1	1	3	Hyperthyroid, constipation	1	Arthritis	1	Individual character has given us enormous pleasure and is part of the family
481	1	1	1	1	1	2			1		1	1	2	2	1		1			1	1	4	3		1						1	3	2		2			1		1	1	3	Kidneys+Teeth	2		1	Very much a part of us-more precious
482	2	1	1	1	1	2		1			1	1	2	1	1				1	1	1	2	2		1				1			1	2		1				1	1	1	2	PTS	2		1	We are growing old together
483	1	2	1	1	1	3				1	2	1	2	1	1				1	2		2	2		1						1	1	2		1	1				1	2	2	Kidney, arthiritis, tooth	1	Kidney. Arthritis	1	Very sociable and affectionate
484	1	1	1	3	1	3	1				2	2	2	1	1			1		2		2	2	1				1	1			1	2		1				1	2	2	2	Vaccs.	1	Lung worm	1	Good company
485	1	2	1	3	1	3	1				2	2	2	1	1			1		2		2	2	1				1	1			1	2		1				1	2	2	2	Vaccs.	1	"	1	"
486	1	2	1	2	2	1		1			2	2	2	2	2					2		2	1				1	1	1			3	2		1				1	2	2	2	Vaccs. Haematoma	2		1	Great company, contented, friendly
487	2	2	1	1	1	3				1	1	1	2	1	1			1		2		2	3	1				1				1	2		1				1	1	1	1		1	Lost eyesight	1	Friendlier now than she has ever been
488	1	1		1	1	3		1			2	1	3	1	1				1	2		2	3				1				1	2	2		2				1	2	2	1		2		1
489	1	2	1	1	2	1		1			1	1	3	1	1			1		2		2	3			1		1	1			1	1	12.5	2				1	1	1	2	All teeth out	2		1
490	1	2	1	1	1	2			1		1	1	2	1	2					2		4	3	1					1			1	2		1			1		2	2	2	Being sick	2		1	She and I have a special relationship
491	2	2	1	2	1	2				1	1	1	2	1	1				1	1	2	2	1	1				1	1			1	2		1			1		1	1	4	Cystitis	1	Cystitis	1	She is great company and beautiful as ever
492	1	2	1	1	2	1				1	2	2	3	1	1			1		2		4	3				1	1				3	2		1				1	1	2	2	Fleas+teeth	2		1	Enjoys our laps/attention, many facial expressions
493	2	2	1	5	1	1				1	1	3	2	1	2					2		4	1	1				1	1			1	1	16	1				1	1	2	2	Vaccs. Ear mites	2		1	She enjoys our company
494	1	1	1	1	2	2		1			1	1	1	1	2					1	1	4	1	1					1			1	2		2				1	2	2	2	Lump removal+Vaccs.	2		1	More affectionate
495	1	2	1	1	1	3				1	1	1	2	1	1				1	2		4	1			1		1				3	2		1				1	1	1	2	Bad teeth, gingivitis	2		1	She is beautiful and loving
496	1	1	1	1	1	3		1		1	2	3	2	1	1				1	2		4	3		1			1				3	2		1			1		1	2	2	Teeth	2		1	He is very much a character
497	1	1	1	1	1	3			1		1	2	2	1	1				1	2		2	3			1		1				3	2		1				1	1	2	2	Sore eye	2		1	He is very loving and cuddly
498	1	1	1	1	1	3		1			1	2	2	1	1				1	2		4	3		1			1	1			3	2		1		1			1	2	2	Vaccs. Torn off claw	2		1	He is one of the family
499	1	2	1	1	1	3		1			1	1	2	2	1				1	2		4	2	1				1	1			3	1	14	1			1		1	2	2	Vaccs.	2		1	She is one of the family
500	1	2		1	2	3		1			2	2	2	1	1				1	2		2	3	1				1	1			1	2		1			1		1	2	2	Vaccs. Tooth out	2		1	She is very affectionate and a good friend
501	1	1	1	1	2	3		1			2	2	1	1	1				1	2		2	3		1				1			1	2		1			1		1	2	1		2		1	Friendly and affectionate. Good companion
502	3	2	1	1	1	2				1	2	1	2	1	2					2		4	3		1				1			3	2		1				1	2	2	2		2		1	Had great character. We miss sorely
503	3	2	1	1	1	3				1	1	3	2	1	2					1	2	2	3	1					1			1	1	18	2		1			1	1	2	Infected inner ear. Abscess (cat bite)	1	Deaf, lumps & walks stifly	1	She was so much part of the family
504	2	2	1	5	1	2	1			1	1	1	2	1	2					2		3	1	1					1			1	2		1				1	1	2	2	Check ups	2		1	I'm older+mutual affection
505	2	2	1	1	2	2				1	1	3	2	2	1				1	1	1	4	3	1					1			1	2		1				1	1	2	3	Vomiting+vaccs.	1	Vomiting	2	She shouts and is obsessive, but we do love her
506	1	2	1	1	2	2				1	1	3	2	2	2					1	1	4	2		1				1			3	2		1			1		2	2	1		2		1	She has been such a friend since husband died
507	4	1	1	5	2	3		1	1		1		2	1	2					2		3	2	1				1				3	1		1			1		1	2	1		2		1	Sam is a pleasure to have around
508	1	2	1	6	1	2				1	1	2	3	1	2					2		4	3	1				1	1			2	1	Always	1			1		1	2	1		1	Arthritis	1	She is a wonderful companion to us all
509	1	2	1	1	1	3				1	2	3	2	1	2					2		4		1				1	1			1	2		1			1		2	2	1		1	Eye removed (tumour)	1	She has become part of the family
510	1	1	1	1	2	3		1			2	2	3	1	1				1	2		2	3				1	1				1	2		1	1				1	2	2		2		1
511	1	1	1	1	2	3		1			1	2	3	1	1		1			1	2	2	3	1					1			3	2		1	1				1	2	2	Bad ears	2		1
512	2	2	1	1	1	2		1			1	2	3	2	2					1	1	2	3	1				1	1			1	2		1				1	2	2	1		2		1	She has become more affectionate
513	3	2	1	1	1	2		1			2	3	2	2	2					2		2	3	1				1	1			1	2		1			1		1	2	4	Check ups. Vaccs. Cystitis	1	Deafness & stifness	1
514	1	2	1	4	1	3		1			1	2	2	1	1				1	1	1	4	3	1							1	1	2		2		1			1	1	2		1	Arthritis & RTA at 5 years	2	She is rather neurotic. Wanders around calling maybe senile
515	1	2	1	4	1	3		1			2	2	2	1	1				1	1		2	3		1						1	3	2		1			1		1	2	2		2		1	She is more part of the family
516	1	1	1	1	1	3			1	1	2	2	2	1	2					2		4	1				1		1			1	2		1	1				2	2	2	Vaccs.	2		1	He has developed more character
517	1	1	1	1	1	2				1	2	1	3	1	2					2		3	3		1				1			1	2		1		1			2	2	2	Teeth	2		1	We adore him
518	3	2	1	1	1	3				1	2	3	3	1	2					1	2	4	1				1		1			1	2		1			1		2	2	2	Ulcer on gum	2		1	Part of the family, speaks to the children on the phone
519	1	2	1	1	2	3				1	2	3	2	2	2					1	1	4	2	1				1				3	2		1			1		2	1	2	Boosters	2		1	Much more
520	4	1	1	6	1	3		1			2	2	2	1	1			1		1	1	4	2	1				1				1	2		1		1			2	2	2	Vaccs.	2		1	At 17/18 lbs he's like a big T. Bear
521	2	2	1	1	2	3				1		1	3	1	1		1			2		2	2				1		1			1	1		2			1		1	2	2	Teeth	2		1
522	2	2	1	6	1	1				1	1	1	2	1	2					2		4	3	1					1			1	1		1			1		1	1	3	Eye removal + vaccs.	2		1	She's still a demanding family member
523	1	1	1	1	1	3				1	2	1	2	2	2					1	2	3	1		1				1			1	2		1			1		2	2	3	Vaccs. + teeth	1	RTA + eye removal	1	Part of the family
524	1	1	2	1	1	3			1		2	1	3	1	2					2		4	2		1				1			1	1	Always	1			1		2	1	2	Vaccs. + kidney	2		1	Very affectionate and likes to keep you company
525	2	1	1	1	1	3				1	2	1	2	1	1				1	2		4	3				1				1	3	2		1				1	1	2	2	Vaccs. + teeth	2		1	He was such a beautiful cat to look at. Sudden death!
526	2	1	1	3	1	3				1	2	2	3	1	2					1	2	2	3	1					1	1		1	1	14	1			1		1	2	3	Blindness + infections	1	Totally blind	1	Such a loveable cat, although blind has all his marbles!
527	2	1	1	4	1	3				1	2	2	1	1	1				1		1	4	2				1				1	3	2		1				1	2	2	3	Vaccs. Bloodtest. Tummy upset	1	Kidneys	1	Loveable cat, determined but gentle and loving
528	1	2	1	2	1	3		1			1	1	2	1	1			1		2		2	3	1					1			1	1	11	2		1			1	2	3	Thyroid removal + Kidney	1	Kidney failure	1	I am aware I may not have her for much longer. She is very affectionate
529	1	2	1	1	1	2				1		1	3	1	1				1	2		2	3		1			1				1	2		2		1			1	2	2	Virus + Arthritis	2		1	She is part of the family and company
530	1	1	1	1	1	2				1	1	2	3	2	2					2		2	3		1				1			1	2		2				1		1	3	RTA. Bowel + limp	1	Lump + bowel	1	He is very affectionate
531	1	2	1	1	1	2		1			1	2	3	1	1	1				1	2	2	1	1				1				1	2		1				1	1	2	2	Vaccs. + teeth	2		1	Very affectionate and less afraid
532	1	1	1	1	1	2		1			1	1	3	1	1	1				1	2	2	2		1						1	3	2		1			1		2	2	3	Anal glands. Sore throat. Liver + teeth	1	Liver + pancreas	1	Has always been intelligent, affectionate and appreciative
533	2	1	1	1	1	2			1		1	1	2	2	2					1	1	3	1				1		1			1	2		2			1		1	2	2	Vaccs.	2		1	He is just a member of the family
534	1	1	1	1	1	2			1	1	1	1	3	1	2		1			1	2	2	2	1					1			1	1	Always	1				1	1	2	2	Vaccs. Stiff hips	2		1	He is a lot more affectionate
535	1	2	1	1	1	3		1			1	3	2	1	1		1			1	1	4	2		1				1			1	2		1			1		1	1	1		2		1	She is still the same loveable, cuddly, playfull cat
536	2	1	1	1	1	3				1	2	1	2	1	2					2		2	3		1				1			1	1	1	3			1		2	1	2	Eczema, thyroid, cancer in mouth	1	Thyroid	1	He is still very much a character and just as affectionate
537	2	2	1	1	2	3				1	2		3	1	2					2		4	2				1				1	3	1	9	1			1		2	2	2	Fleas, ears, worms			2	Her routines rule the house. Gets upset if any change
538	2	1	1	1	1	1			1		2	1	2	1	1				1	1	1	2	3				1		1			1	2		1			1		2	2	2	vaccs. + check ups	2		1	Less remote - friendlier
539	1	2	1	1	2	3	1				2	3	2	1	1				1	1	1	4	2	1				1				1	2		1				1	2	2	1		1	Lost all teeth	1	She has a lovely nature and responds to affection
540	1	1	1	1	2	1				1	1	2	3	1	2					2		2	1	1							1	3	1	Always	1			1		1	1	2	Constipation	1	Arthritis	1	He still loves to be fussed and have his tummy rubbed
541	1	2	1	6	2	3		1			2	2	2	1	2					2		4	1				1				1	3	2		1			1		1	2	1		2		1	She has a lovely nature and is very affectionate
542	1	2	1	1	1	2		1			1	3	2	1	1			1		1	2	2	3				1	1	1			1	1	11	1			1		2	2	1		2		1	Just YES
543	1	1	1	1	1	2		1			2	1	3	1	1			1		1	2	2	1				1				1	3	2		2				1	2	2	2	Teeth	2		1	He is a constant source of amusement
544	3	1	1	4	1	1				1	2	1	3	2	2					2		2	3		1			1	1			1	2		1				1	1	1	2	Vaccs. MOT. Thyroid	1	Cataracts	1	We are both older. I'm at home more and he's more loving
545	2	2	1	1	1	1				1	1	1	2	2	2			1		1	1	4	2	1				1	1			1	2		1		1			2	2	2	Kidney trouble	2		1	She is more friendly and relies on us more
546	2	1	1	1	1	1		1			1	1	3	1	2					2		4	3		1				1			1	1	12	1	1				2	2	2	Vaccs. + cat fight	2		1	He needs me more, we know each other so well
547	2	1	1	1	1	3				1	2	3	2	1	1			1		1	1	4	2			1		1	1			1	2		2			1		1	1	2	Teeth	2		1	He is more affectionate and chatty. Always around
548	2	1	1	1	2	3	1				1	2	3	1	1			1		2		2	2		1			1	1			1	1	17	2				1	2	2	2	RTA. Broken back legs	2		1	Friendlier stays home more
549	1	2	1	1	1	3				1	2	2	2	1	2					2		4	2	1				1				1	2		1			1		2	2	2	Fur balls	1	Rheumatism	1	She has a distinct personality and is part of the family
550	2	2	1	1	2	3		1			2	1	2	1	2							2	1	1				1	1			1	1	Always	1				1	2	2	3	Vaccs. + teeth	2		1	She is even more affectionate
551	2	1	1	3	1	2			1		2	1	2	1	1				1	1	1	4	3			1			1			1	2		2				1	1	1	2	Teeth	2		2	I worry about him as he seems confused and his miaw is so loud and demanding these days
552	1	2	1	1	2	3				1		3	3	1	2					2		4	3				1	1				1	2		1			1		1	2	2	Abscess + teeth	2		1	She is more loud/affectionate and hates small children!!
553	1	1	1	1	1	3		1			2	2	2	1	2					1	2	2	3		1				1			1	1	11	1			1		2	2	2	Sore throat + abscess	2		1	He acts as though he is part of our human family
554	1	2	1	1	2	2		1			1	3	3	1	1	1						2	2	1					1			3	1	2	1				1	2	2	2	Cuts from wire	2		1	She is very faithfull and affectionate
555	1	2	1	1	1	3			1		1	3	3	1	2					2		2	2	1					1			3	2		1			1		1	1	2	Diabetes	1	Diabetes	1	She is more dependent
556	1	2	1	1	1	3	1				2	3	1	2	1	1				2		3	2	1				1				2	2		1			1		2	2	2	Eczema. Hormone replacement	2		1	More friendly with strangers than us. Highly strong and independent
557	2	2	1	1	1	2		1			1	1	2	1	1				1	2		2	3	1					1			1	1	16	2	1				1	1	2	Vaccs. Eye inf. Bowels	2		1	I had Lucy when I was 5, hence the fact she has been an important part of my growing up
558	1	1	1	1	2	3				1	2	3	3	1	2					2		2	3			1		1	1			3	2		3			1		1	1	2	Arthritis	1	Arthritis	1	He seemed to develop powers of reasoning
559	4	1	1	1	1	3			1		2	1	3	1	1				1	2		2	2		1				1			1	2		2			1		2	2			2		1	Companionship and affection
560	4	1	1	1	1	3			1		2	1	3	1	1				1	2		2	2		1				1			1	2		2			1		2	2			2		1	Companionship and affection
561	2	2	1	1	2	3				1		2	2	1	2					2		4	3				1	1				1	1	10	1			1		2	2	3	Teeth	2		1	Since being rescued by us is one of family
562	1	1	1	1	2	3				1	2	2	2	1	1					1	2	4	2			1		1	1			3	1	10	1				1	2	2	2	Tumour removal (liver)	2		1	Loving and affectionate cat. Sociable to humans and cats
563	1	2	1	4	2	3				1	1	1	2	1	2					2		4		1					1			1	2		2			1		1	2	2	Skin infection	1	Eczema	1	She is a real member of the family, etc.
564	1	2	1	1	2	3		1			2	2	3	1	1			1		2		2	3			1		1				1	2		2				1	2	1	2	Ingrowing claw	2		n/a	Didn't have a cat as a young cat!
565	1	1	1	1	2	3				1	2	2	2	1	2					2		2	3		1			1				1	2		1				1	1	1	3	Ears	1	Ears	1	He has at last been fully accepted by everyone in the ancient community
566	1	1	1	2	2	3				1	1	1	2	1	1				1	1	1	2	1			1		1				3	2		1				1	2	2	1		2		1	Affectionate, a clown and a coward
567	1	2	1	2	2	3				1	1	1	2	1	1			1		1	1	2	2			1		1				1	2		1			1		1	1	1		2		1	Much more sociable and affectionate, very pretty
568	1	2	1	1	1	1				1	1	2	2	1	1			1		1	1	2	3	1				1				1	2		1			1		1	2	2	Cat impetigo	2		1	She is much more companiable and conversational
569	3	1	1	1	2	3				1	2	1	2	1	1			1		2		4	1		1			1				1	2		2		1			2	2	1		2		1	He is still quite a character
570	2	2	1		2	2		1			2	1	2	1	1				1	2		2	3	1							1	3	2		1				1	1	2	1		2		1
571	1	2	1	1	1	3	1				1	3	3	2	2					2		4	2	1							1	1	2		2			1		1	2	2	Teeth	2		1	Is a great part of life in our household
572	2	2	1	1	1	3				1	2	1	3	1	1				1	1	1	4	3		1				1			3	1	14	1		1			2	2	1		2		1	Great character and family member
573	2	2	1	1	1	1			1	1	1	1	2	2	2					1	1	4	1	1				1	1			1	1	16	1			1		2	2	2	Constipation, bite wound	2		1	More affectionate - talkative
574	2	2	1	1	1	3		1			2	3	3	2	1				1	1	2	4	2	1					1			1	2		1				1	2	1	2		2		1	Very set in her ways and possibly demented
575	2	2	1	1	1	3		1			2	2	3	1	1		1			1	1	2	3		1					1		3	2		1			1		1	1	2	Arthritis	1	Arthritis	1	Although she is less sociable, she and I have always led on affinity. She still loves her cuddles
576	1	2	1	1	1	3		1			2	2	2	2	1			1		2		2	1			1		1				1	2		1			1		1	1	2	Vaccs.	2		1	Far more affectionate
577	1	2	1	1	1	3		1			2	2	2	2	1			1		2		2	2			1		1				3	2		1			1		1	1	2	Vaccs./Sinusitis	2		1	We see more of her. She is a people cat rather than socialising with other felines
578	1	1	1	1	1	3		1			2	2	2	1	1				1	1	2	4	3		1				1			1	2		2			1		2	2	2	Sinusitis	1	Sinusitis	1	Great character
579	2	2	1	1	1	3				1	1	1	3	1	2					2		2	3		1				1			1	1	14	1			1		1	1	3	Arthritis	1	Arthritis	1	Very docile, likes to be with all members of the family, sitting on laps, etc.
580	1	2	1	1	1	2		1			2	3	2	2	1				1	2		4	3		1				1			1	1	10	1				1	2	2	2		2		1	Always been friendly and pleasant
581	1	1	1	1	2	1				1	1	2	2	1	1			1		1	1	4	3		1			1				1	1	Always	1			1		2	2	2	Vacc./Enucleation	1	Only one eye - poor vision	1	Vry friendly, not so inclined to bite and scratch, likes to be with us
582	1	1	1	1	2	2				1	1	2	2	1	1				1	1	1	4	3	1				1				1	1	Always	1				1	2	2	2	Vaccs. Bite abscess. Flea allergy	2		1	Very knowing and cuddly and talks a lot
583	1	1	1	1	2	3				1	1	2	2	1	1				1	1	2	4	1	1				1				1	1	Always	1	1				2	2	2	Vaccs.	2		1	Probably the most loving cat we've ever had and is very vocal and loves to be with us
584	1	2	1	1	2	3				1	2	2	3	2	1				1	1	1	4	3	1							1	3	2		1				1	1	2	1		1	Noisy breathing. Arthritis	1	Company and something to care for
585	2	1	1	1	2	3		1			2	2	3	1	1			1		2		2	3		1			1				2	2		1		1			2	1	2		2		1	So sociable
586	1	2	1	4	2	2			1		1	2	2	1	1			1		1		2	3		1			1				3	2		1			1		2	2	2	Hormonal imbalance	1	Hormonal imbalance	1
587	1	2	1	1	1	2			1	1	1	1	3	2	1				1	2		4	3	1				1	1			1	1	Kitten	1			1		2	2	2	Teeth	1	CRF	1	Although she is more demanding, she is also more affectionate and peaceful once she is settled. Still the same personality
588	4	1	1	5	1	3		1			1	1	2	1	1				1	2		4	1	1					1			1	2		1				1	1	1			2		1	Character has developed more affectionate
589	4	1	1	5	1	3		1			2	2	2	1	1				1	2		4	1	1				1				3	2		1			1		1	1			2		1	So affectionate and talks to me all the time. This character has definitely developed
590	1	2	1	1	1	3		1			2	1	2	1	1			1		2		2	3	1				1				1	1	10	1			1		1	2	2		2		1	More sociable
591	1	2	1	1	1	3		1			2	1	2	1	1			1		2		2	3	1				1				1	2		1			1		1	2	2		1	Arthritis	1	More sociable
592	1	1	1	1	1	3		1			2	1	3	1	2					1	1	4	2	1				1	1			3	2		1		1			2	2	2	Skin allergy	1	Pancreatic insufficiency	1	Over more affectionate than before, more like a dog than a cat
593	1	1	1	1	2	1		1			2	2	2	1	1				1	1	1	4	2				1				1	3	2		2				1	2	2	1		1	Blind in one eye	1	Determined to join in. Supervises the men in the morning. Greets us and rubs against us
594	1	1	1	1	2	3		1			2	1	2	1	1	1				1	1	4	2				1		1		1	3	2		1				1	2	2	1		2		1	Such a dope, rushes round trying to be in several places at once, trying to get our attention
595	2	2	1	1	2	3		1			1	1	3	1	1				1	2		4	3	1							1	3	2		2		1			2	1	2	Blind	1	Blind (dead)	1	She has always waved at us when wanting attention
596	2	2	1	1	2	2		1			1	1	2	1	1				1	1	2	2	2	1					1			1	2		1			1		2	2	2	Liver failure	2		1	Still company, very clear, quite a character. Talking a lot more
597	1	1	1	1	2	3				1	1	1	3	2	2					2		4	1		1			1	1			1	1	8	1			1		2	2	2	Fur balls	2		1	He brings so much happiness to our livesbut then he always has
598	1	1	1	1	1	3		1		1	2	2	2	1	2					2		4	3				1		1			1	2		1			1		2	2	2	Bite abscess	2		1	Always around and a good companion. Always waiting at the end of the driveway if you have been out for the day
599	2	2	1	1	2	3				1	2	2	3	1	2					2		2	1				1				1	3	2		1				1	1	1	3		1	Bone cancer (dead)	1	She was always there and loved a cuddle. I often used to walk around with her in my arms, she would be purring always
600	1	2	1	2	1	3			1		1	3	2	1	2					1	1	2	1			1		1				1	1	12	1				1	1	2	2	Clip claws. Vaccs.	1	Blind	1	Some loving animal whose personality constantly foscinates. I have taken early retirement and can spend time with her
601	1	1	1	1	1	3		1			2	2	2	1	1				1	2		3	2				1				1	3	2		1			1		2	2	2	Vaccs.	2		1	I love him very much
602	2	2	1	1	1	3				1	2	2	3	1	1				1	2		2	3	1						1		2	2		2			1		1	1	2	Tail amputation	2		1	Her character is unique. She's very expressive and no one argues with her
603	3	1	1	1	1	3			1		1	3	3	1	1	1				2		2	3				1		1			1	2		3		1			2	2	4	Teeth	2		1	Although he now snores very loudly
604	1	2	1	1	1	3			1		2	3	2	2	2					1	1	4	1	1					1			1	1	Always	1				1	2	1	2	Vaccs.	2		1	She's always thre and always pleased to see me when I come home
605	2	1	1	1	1	3			1		1	1	3	1	2					2		2	3		1			1	1			1	2		1			1		1	2	2	Cystitis	2		1	Even more affectionate
606	1	1	1	1	2	1				1	1	2	2	1	2					2		2	1	1					1			1	1	12	1				1	2	2	2	Teeth	2		1	More time together now, that I love return from work
607	2	1	1	1	1	3		1			2	2	3	1	2					2		2	3		1			1	1			1	1	12	1			1		1	1	2		1	Deaf	1	Character and is affectionate but can be demanding
608	3	1	1	1	2	3				1	1	1	3	1	1				1	2		2	2	1				1	1			1	1	20	1			1		2	1	2	Clip claws. Teeth	2		1	He has become so affectionate
609	2	1	1	1	2	3				1	1	3	1	2	2					2		4	2				1		1			1	1	12	2				1	2	2	2	Teeth. Lumpectomy	2		1	We love learn to understand his requests for food, etc so not quite such a cause for worry
610	1	2	1	1	2	3				1	2	3	3	1	2					2		2	3	1				1	1			1	2		2		1			1	2	1		2		1	More responsive and affectionate
611	2	1	1	1	1	3		1			2	1	2	1	2					1	1	4	3		1						1	3	2		1			1		2	1	2	Conjunctivitis	2		1	Good company, calming, affectionate, peaceful
612	1	2	1	1	1	3		1			1	3	2	1	2					1	1	2	1				1		1			1	2		1			1		2	2	2		2		1	Part of my life and I love her
613	2	2	1	1	1	1			1		2	1	3	2	1				1	2		2	3		1			1	1			1	2		1				1	1	2	4	CRF	1	CRF	1	She has become more affectionate and has only just become a lap cat
614	3	2	1	1	1	3		1			1	1	2	2	1				1	1	2	4	3		1			1	1			1	2		1			1		1	2	1		1	Cystitis. FLUTD	1	She is now much more dependent and we have become closer as a result
615	2	2	1	1	1	3				1	2	1	2	1	2					1	1	2	3				1	1	1			1	2		1	1				1	2	2	Cystitis	2		1	Full of personality, is entertaining and a delightful companion
616	1	2	1	1	1	3		1			1	2	2	1	1				1	2		4	2		1			1	1			3	2		1	1				2	2	2	Hormonal alopecia	2		1	She's just Mika the cat
617	2	2	1	1	1	1				1	1	3	3	2	2					2		2	3				1		1			1	1	13	1	1				2	2	4	Gingivitis	2		1	I love her
618	1	2	1	2	1	3				1	2	2	2	1	2					2		2	1				1				1	3	1	Always	1	1				2	2	2	Vaccs.	2		1	She is always healthy, affectionate and a delightful companion
619	4	2	1	1	2	3				1	2	1	1	1	2					1	2	4	2			1		1				3	2		1				1	2	2	2	Clip claws. Vaccs. Cystitis	1	Cystitis	1	She is more loving and I am home more. As i now only work very part-time, so she has more opportunity to cement our relationship
620	2	2	1	1	1	3			1		1	2	2	1	1	1				1	1	2	3			1	1		1			1	2		3			1		1	1	4	Hypertension	1	Deaf	1	She's a fuss. Is a link with the past ahving been with us nearly all our married life
621	1	1	1	2	1	1				1	2	1	3	1	1		1			2		3	3		1				1			2	2		1			1		1	2	4	Hyperthyroid	1	Hyperthyroid	1	He's more sensitive to my routine. Is a gentle quiet companion
622	2	2	1	1	1	2				1	1	1	3	1	1		1			2		2	3		1				1			1	2		1			1		1	2	2	Cystitis	1	Constipation	1	She is still wonderful company and very affectionate
623	1	1	1	1	1	1				1	1	1	2	2	1				1	2		2	3	1				1				1	1	10	1			1		2	2	2	Bite wounds	2		1	Gentle affectionate nature and demanding
624	1	2	1	1	2	2			1		1	1	3	1	2					1	1	2	3			1		1				2	1	11	1			1		2	2	2	Possibly cancer	1	Possibly cancer	1	She is so more sensitive/wise, knows to keep away from people's feet. Important for an elderly person
625	1	1	1	1	2	3			1		1	2	2	1	2					2		4	2	1				1				1	2		1				1	2	2	2	Vaccs.	2		1	He is friendly, intelligent and a good companion
626	2	2	1	1	1	3				1	1	1	2	1	1			1		2		2	3		1			1	1			1	2		1				1	1	1	2	Cystitis	2		1	Depth of personality
627	3	2	1	1	1	2				1	1	1	3	1	2					1	1	2	3	1					1			1	1	19	1			1		2	2	4	Bowel probs + Thyroid	1	Bowel - Thyroid	1	We love her very much
628	1	2	1	1	2	3			1		2	2	2	2	1				1	2		3	3				1				1	3	2		1			1		1	2	2	Teeth	2		1	I am older too. She is not demanding of attention
629	1	1	1	1	2	2			1		2	2	2	2	1				1	2	2	3				1				1		3	2		1		1			1	2	2	Went off food	2		1	" "
630	1	2	1	1	1	3		1			1	1	3	1	2					2		4	1				1	1				3	2		1			1		2	2	1		2		1	She returns our love, we are part of her pride
631	1	1	1	4	1	1			1		2	1	3	1	1			1		2		2	1	1				1				2	2		1			1		1	2	3	Liver infection / Eye removal	2		1	He is now more loving
632	1	1	1	4	1	1			1		2	2	2	1	1			1		2		4	2	1				1				1	2		1	1				2	2	2	Abscess	1	Arthritis in back legs	1	When he was young, he was aloof and did not like being picked up. Now can't get enough cuddles
633	1	1	1	1	1	3			1		2	2	2	1	1	1				2		4	2	1						1		3	2		1			1		2	2	1		2		1	He is good natured, friendly and loved human company
634	3	2	1	2	1	2		1			2	1	3	1	2					1	1	2	3	1					1			1	1		2			1		2	2	4	Acne and arthritis	1	Deaf	1	She is a comfort and companion, especially when we return home
635	1	1	1	1	2	2		1			1	2	2	1	2					2		2	2				1		1			1	1	12	1				1	2	2	2	Vacc. Skin prob	2		1	He is intelligent and affectionate and still is a very much loved part of the family
636	4	2	1	5	1	1		1			1	2	2	1	1					2		3	1	1						1	1	1	1	7	1			1		1	2	1	Vaccs.	2		1	She has settled into our way of loving. I know her every mood and she ours. Very comforting
637	1	2	1		1	3		1			2	1		1	1		1			2		4	2		1					1		3	2		1			1		2	1	1		2		1
638	2	1	1	1	1	3				1	1	1	1	2	1			1		2		2	2	1					1			1	2		1			1		1	2	3	Cat fights	2		1	More affectionate
639	2	1	1	1	1	1		1			2	1	3	1	2					2		3	1			1		1				1	1	10	1			1		2	2	2	Old age?	2		1	More character and affectionate
640	2	1	1	1	1	2			1			1	3	1	2					1	1	2	3				1	1	1			1	1	14.5	2			1		1	2	2	Tartar on teeth	2		1	We see more of him and he's more affectionate
641	1	1	1	1	1	3		1			2	2	2	2	1			1		2		4	3			1		1				3	2		1			1		2	2	2		2		1	I love all cats and he is much more affectionate as he gets older
642	1	2	1	1	1	1		1			2	1	2	2	1				1	2		4	1			1			1			3	2		1			1		2	2	2		2		1	She is rather Dim and very affectionate
643	2	2	1	1	2	1		1			2	1	3	2	1				1	1	2	2				1		1	1			1	1	16	2			1		1	1	2	Thirst and flea allergy	2		1	She is such a wonderful character
644	1	1	1	1	2	3				1	1	1	3	1	2					2		4	1		1						1	3	2		1				1	2	2	1		2		1	He sits on my lap every opportunity and loves to be cuddled. Great company, real character
645	1	2	1	1	1	1	1				1	2	2	1	2					2		4	1				1		1			1	2		1				1	1	1	2	Teeth	1	Eczema/Stress	1	She is reliable, loyal and has been a proper member of the family
646	2	1	1	1	1	2				1	1	1	3	1	1			1		1	1	3	2	1				1	1			1	1	14	1	1				2	2	3	Sick and urinary infection	2		1	I understand her much more. We've have a wonderful loving relationships
647	1	1	1	1	1	2				1	1	2	2	2	2					1	1	4	2			1		1	1			1	1	12	1			1		2	2	1		1		1	She is friendly loving and part of the family
648	2	2	1	2	1	2			1		1	1	3	1	1				1	1	1	2	3	1				1	1			1	1	6	2				1	1	1	4	Loss of appetite, vomiting, diarrhoea. Kidneys	1	Kidney disease	1	She has been with us so long, we have become more attached to her
649	1	2	1	1	1	2		1			1	3	2	2	2					1	2	2	3				1		1			1	2		1			1		2	2	2		1	Enlarged spleen. Heart murmur	1	She is so affectionate and an integral member of the family
650	1	2	1	2	2	2				1	1	1	2	1	2					2		2	3			1		1	1			1	2		1				1	1	2	2	Vaccs.	1		1	She is with me in the house whenever I go, movre and more affectionate
651	1	1	1	1	1	3				1	2	1	2	1	2					2		4	1	1							1	3	2		1				1	2	2	2	Removal of eye	1	Eyes	1	He is as loving and talkative as before
652	4	1	1	3	1	2			1		1	1	3	1	1				1	2		2	1	1				1	1			1	1	9	2				1	1	2	2	Vaccs. Nail trim	2		1	He loves being cuddled like a baby
653	4	2	1	3	1	2			1		1	1	3	1	1				1	2		2	1	1				1	1			1	1	10	1				1	1	2	2	Vaccs. Nail trim	2		1	She is becoming more sociable and now comes to us
654	2	1	1	4	1	2			1		2	1	3	2	1		1			1	2	2	1	1						1		1	2		2				1	1	1	2	Cat flu	2		2	Toilet accidents!
655	1	1	1	1	1	3		1			2	1	2	1	1					2		3	1			1			1			3	2		1			1		2	2	1		2		1	He's so loving - but a pain!
656	1	1	1	2	1	3		1			2	1	2	1	1			1		2		4	3					1				1	1	8	1				1	2	2	1		1		1	He never used to talk at all
657	1	2	1	4	1	1		1			1	2	2	1	1		1			2		2	1		1			1				3	2		1			1		2	2	1		2		2	She likes to be left alone in her special place
658	1	2	1	1	1	3		1			1	2	2	2	2					2		2	2	1				1	1			1	2		1				1	2	2	1		2		1	She likes to be around us more
659	2	1	1	1	1	1		1			1	1	2	1	1		1			1	1	3	3		1			1				1	2		1				1	2	2	2	Amputated left ear	1	Rapid heartbeat	1	Having retired, I'm home more
660	2	2	1	1	2	3				1	1	1	2	2	1					2		4	2				1	1				1	2		1			1		1	2	2	Cat bites	2		1	More affectionate and sociable
661	4	1	1	1	2	3		1			2	2	2	2	2					1	1	4	2	1					1			3	1		1				1	2	2	2	Painful hip. Allergy to fleas	2		1
662	2	1	1	4	1	3		1	1		2	1	2	1	1				1	1	1	2	3		1				1			3	2		2			1		1	1	3	Eye probems	2		1	He is very affectionate and has a great personality
663	1	1	1	4	1	3		1	1		2	1	3	1	1		1			1	1	2	3		1			1				1	2		2		1			1	1	3	Skin and general deterioration	2		1	He is so loving
664	3	2	1	1	1	3				1	1	1	2	1	1	1	1			1	2	2	3		1				1			1	2		1				1	2	2	1		2		1	She is still great company, always wants to be with me
665	2	2	1	1	2	3		1			2	1	2	2	1				1	2		4	3		1				1			1	1	17	1		1			1	2	2	Claws, breath	2		1	Never been sociable or affectionate. Has become
666	1	2	1	1	1	3		1			2		2	1	1				1	1	1	4	2			1		1	1			3	2		1				1	1	2	2	Vaccs. Teeth	2		1	She and I have known each other so long
667	1	2	1	1	1	1				1	1	2	3	1	2					2		2	3	1					1			1	1	Always	1			1		2	2	3	Virus, bite, skin allergy	2		1	She has been part of the household for so long
668	1	2	1	1	2	3		1			2	2	3	1	2					2		2	3	1				1				1	2		1		1			1	2	2	Vaccs.	1	Slight arthritis	1	Always affectionate, likes plenty of attention
669	2	2	1	4	1	3				1	2	1	2	2	2							3	1	1				1	1			1	2		1			1		1	2	3	Cystitis and kidneys	1	Kidneys	1	She is very affectionate
670	2	1	1	1	2	3				1	1	1	3	1	1	1				1	2	3	2	1					1			1	2		2		1			2	2	2	Teeth and kidneys	1	Kidneys + Heart	1	We have total trust. He rules the house!
671	1	1	1	1	1	3		1		1	2	1	1	1	1				1	2		2	3				1	1	1			1	2		1				1	1	2	2	Teeth + Bite	2		1	He is very affectionate and seems to understand everything
672	3	1	1	1	2	2				1	1	1	1	1	2					1	2	2	3	1					1			1	1	2	1				1	1	1	2	Blood test + upset tummy	1	Deaf	1	Because he seeks our company
673	1	2	1	1	2	1				1	2	3	1	1	1			1		1	2	4	2				1		1			1	2		1			1		2	1	2	Cystitis	2		1
674	2	2	1	2	1	3				1	1	2		2	1				1	2		2	1			1		1	1			3	2		2				1	2	1	1		1	Difficult to feed, can be sick	1	She is just as she always has been, a happy cat
675	1	2	1	1	1	1		1			2	2	2	1	1	1				2		2	1	1							1	1	2		1			1		2	2	1		2		1	She is still as affectionate
676	2	2	1	1	2	3				1	1	2	2	1	2					1	1	2	3	1					1			1	1	16	2		1			1	2	4	Dermatitis + claws	1	Arthritis and deaf	3	She is very affectionate, but not so much fun
677	2	2	1	1	2	2		1			1	1	1	1	2					1	1	2	3	1					1			1	1	15	1			1		2	2	2	Cystitis	2		1	She is great company
678	4	2	1	1	1	3		1			2	3	1	1	1	1	1			2		4	2	1				1				3	2		1				1	2	2	2	Vaccs.	2		1	She is affectionate. Misses me when I'm not around
679	1	2	1	2	1	3		1			1	1	1	1	2					1	2	2	3			1		1	1			1	1	12	2	1				2	2	2	Teeth/Fur balls/Fleas	2		1	Our relationship, communication have developed over the years
680	2	2	1	1	1	3		1			1	1	1	1	1			1		1	2	2	3				1	1	1			1	1	10	1			1		2	1	2	Limping	2		1	More affectionate
681	2	2	1	1	1	1		1			2	1	1	1	1			1		1	2	3	3	1				1	1			1	1	14	1				1	2	1	4	Hyperactive thyroid/Cystitis	1	Thyroid	1	More affectionate and demanding
682	2	1	1	1	1	3		1			1	1	1	1	1			1		1	2	4	1		1			1	1			1	1	15	1				1	2	1	2	Intestinal infection	2		1	" "
683	2	1	1	1	1	2		1			1	3	1	1	2					1	1	2	3		1				1			1	1	14	2				1	2	1	4	Cat fight, FELV. Heart, kidney and thyroid	1	FELV etc	1	We see more of him
684	1	2	1	1	1	3				1	2		1	1	2					1	1	4	2				1				1	1	2		1				1	1	2	1		2		1	We love cats they are part of the family
685	1	2	1	1	1	3				1	2		1	1	2					1	1	4	2			1					1	1	2		1				1	1	2	2	Overfull stomach!	2		1	" "
686	2	2	1	1	2	3				1	2		1	1	2					1	1	4	2				1				1	1	2		1				1	1	2	1		2		1	" "
687	1	1	1	2	1	1		1			1	1	2	1	1			1		1	1	4	3		1				1			1	2		1			1		2	2	1		2		1	He is more affectionate and responsive
688	2	1	1	1	1	2			1		1	1	2	1	1		1			1	2	2	3		1				1			1	1	17	3		1			1	1	2	Teeth and stomach upset	2			He sleeps so much, seems confused and has become aggresive at times
689	1	2	1	1	2	3		1			1	1	1	2	1	1				2		2	2	1						1		3	2		2			1		2	2	1		2		1	She is quite a character
690	1	1	1	2	2	2		1			1	3	1	1	2					2		4	2		1				1			2	2		1			1		2	2	3	Fur balls and kidney. Energy	2		1	He never bites or scratches, is affectionate and looks wonderful
691	1	1	1	1	2	2		1			1	3	1	1	2					2		2	3	1				1				3	2		2			1		1	2	1		2		1	She is less nervous, more predictable. We have grown into each other
692	4	2	1	6	2	1		1			2	1	2	1	2					2		2	1	1				1	1			1	2		1			1		1	1	2	Vaccs. + Teeth	2		1	We've grown used to each other
693	1	2	1	1	1	2		1			2	1	1	1	1		1			1	2	4	2	1							1	1	1	11	1				1	1	2	2	Teeth, throat, water intake	2		1	I've always loved cats each has their personality
694	2	2	1	1	2	3		1			2	3	2	1	2					2		4	3				1				1	3	2		2		1			1	1	3	Claws + Vaccs.	2		1	She is more special as she is so old. Predictable, easy to love
695	1	1	1	1	1	3				1	2	1	2	1	1		1			2		4	3		1			1	1			3	2		1				1	1	2	2	Vaccs.	2		1	He doesn't bring prey home anyore and likes to be around
696	2	1	1	1	1	3		1			2	1	1	1	2					1	1	4	3		1			1	1			1	1	15	1				1	2	2	1		2		1	He enjoys life if he's happy so am I
697	1	1	1	1	1	1				1	1	2	2	1	2					1	1	2	3				1		1			1	1	13	2			1		1	2	1		2	Interesting story!!	1	See story on 697 form
698	2	1	1	1	1	2		1			1	1	1	1	1			1		1	1	2	3		1			1				3	2		1			1		2	2	2	Cat bites	2		1	Amusing, affectionate, possessive, healthy. Can't imagine life without him
699	1	2	1	1	1	3		1			1	1	1	1	2					1	2	2	3				1	1	1			1	1	14	1		1			2	2	2	Cystitis	2		1	She is one of the family
700	1	1	1	3	2	3			1		2	2	1	2	1				1	2		2	1			1		1				3	2		2				1	1	2	2	Vaccs.	1	Partial blindness	1	He is even more affectionate
701	1	1	1	1	1	3				1	2	3	1	1	2					2		2	2	1				1	1			1	2		1			1		1	2	2	Cladder infection	2		1	More affectionate, talkative and companiable
702	1	2	1	6	1	2				1	1	1	2	1	1		1			2		2	3		1			1				1	2		1	1				2	2	2	Weepy eye	2		1	Wonderful temperament and very affectionate
703	1	1	1	6	1	3				1	1	1	1	1	1	1				2		4	3	1					1			3	2		1			1		2	1	2	Hairball	2			He hates one of the younger cats, demands so much attention and special food
704	1	2	1	1	2	3		1			2	2	1	1	2					2		4	2		1						1	3	2		1			1		2	2	1		2		1	She has always been affectionate and still is
705	2	2	1	1	1	3		1			1	1	1	1	2					1	1	2	3	1				1				1	2		1	1				1	2	2	Cystitis	2		1	Great companion, very loving, talkative.
706	2	1	1	1	1	3				1	1	1	1	1	2					2		4	1				1				1	1	1	16	1			1		1	2	4	Dentals + skin	2		1	His personality has become more pronounced
707	1	2	1	6	1	3		1			1	2	1	2	2					1	2	2	2		1	1		1	1			2	2		2		1		1	2	1	4	Nibbles her back	2			See survey?
708	1	1	1	1	2	3				1	2	3	1	2	2					2		4	1				1		1		1	1	2		1			1		2	1	1		2		1	Why shouldn't she be? Survey results please
709	1	2	1	1	2	1		1			1	1	2	1	1			1		1	1	2	2		1				1			1	2		1			1		2	2	2	Cat flu + hay fever	2		1	She is most entertaining and grateful for fuss and attention
710	1	2	1	1	1	3				1	1	3	3	1	1				1	2		2	3				1	1	1			1	2		1			1		1	2	2	Teeth	2		1	The longer we've hag them, the more we understand each other. Older cats are comfortable cats
711	1	2	1	1	1	3				1	2	2	3	1	1				1	2		2	3			1		1				1	2		1			1		1	2	2	Ligament trouble/teeth	2		1	"
712	2	2	1	1	1	1				1	1	3	2	1	2					2		2	2	1				1				1	1	13	2				1	1	1	2	PEED whilst sleeping	1	Deaf	1	She is more affectionate
713	2	1	1	1	2	3		1			1	2	2	1	2					2		2						1	1			1	1	18	1	1				1	2	2	Eye removal, ulcers, teeth	2		1	He is so affectionate
714	3	1	1	3	1	3			1		1	1	3	1	2					2		2	3		1				1			1	2		2		1			1	1	2	Fall from window	2		1	Part of family and very affectionate
715	1	2	1	1	1	2		1			2	1	3	1	1		1			1	1	2	3		1			1				1	2		1			1		2	1	2	Teeth	2		1	Affectionate
716	2	2	1	5	1	3				1	2	2	2	1	1				1	1	2	4	2			1					1	3	2		1			1		1	1	1		2		1	She is still loving and lovable
717	3	1	1	1	2	3		1			1	1	2	1	1				1	1	2	4	3		1				1			3	2		1			1		2	1	2	Ears	2		1	He has become more of a lap cat than before
718	2	1	1	6	1	2		1			1	1	1	1	1			1		1	2	2	2	1				1				3	2		1			1		2	2	3	Vaccs+Hair loss	2		1	He is a character. No ill health yet
719	2	1	1	1	1	3		1			1	3	3	1	2					1	1	2	3		1				1			1	1	17	1		1			2	1	3	Fleas+abscess	2		1	He is a character and a member of the family
720	3	2	1	1	1	3			1		1	3	3	1	2					2		3	2				1		1			1	2		1			1		1	1	4	Vaccs. , throat, ear, bite	2		2	She does sleep for so much of the timeçThey spend more time together and with us
721	1	1	1	5	1	3		1			1	1	3	1	1				1	2		4	2		1				1			1	2		1			1		2	2	2	Vaccs.	2		1	They spend more time together and with us
722	4	2	1	1	1	3		1			1	1	3	1	1				1	2		4	2		1				1			1	2		1			1		2	2	2	Vaccs.	2		1	"
723	2	2	1	1	1	1			1		1	1	3	1	2					1	1	3	3		1			1				1	2		1			1		2	2	2	Tooth abscess	1	Deaf	1	She is so affectionate
724	2	2	1	2	1	3				1	2	2	2	2	2					2		4	3		1			1				1	2		1				1	1	2	3	Thyroid			1	She is part of our family
725	1	2	1	1	2	3		1		1		3	2	2	2					2		2	3	1					1			1	1	12	1		1			1	2	2	Vaccs.+teeth	2		1	A great companion
726	1	2	1	1	2	3		1			1	2	2	1	1	1				2		4	2	1				1				1	2		1			1		1	1	2	Fight+heat stroke	2		1	Nice personality, loving, affectionate
727	2	1	1	3	1	3				1	2	2	3	1	2					2		2	3		1				1			1	2		1		1			1	1	3	Vaccs., diaphram disloc, kidneys	1	Deaf + eyesight	1	He responds to being on our laps and being stroked
728	2	1	1	1	1	1				1	2	1	2	1	1				1	2		2	2		1				1			1	2		1				1	1	1	3	Vaccs.+blood tests	2		1	Character, affectionate, talks and sings to us
729	1	1	1	1	1	2		1			1	1	3	2	2					1	1	4	3	1				1				1	2		1		1			2	2	4	Steroid inj.	1	Kidney probs	1	He is much closer, due to his medical probs?
730	1	2	1	1	1	3			1		1	3	2	1	1	1				1	1	4	2				1	1	1			1	2		1			1		2	2	2	Thyroid probs + cystitis	2		1	She is part of the family, given so much pleasure. Cheered us up. Can't imagine life without her
731	2	2	1	1	1	2			1		1	3	2	1	2					1	1	2	2		1				1			1	2		1		1			1	1	2	Vaccs.	2		1	One does not abandon ones pets
732	1	2	1	4	1	3		1			2	2	1	2	1			1		2		4	2	1			1	1	1			1	2		1		1		1	2	2	2	Vaccs.+sore throat	2		1	She has a strong personality, is affectionate and part of the family
733	4	2	1	1	1	2		1			1	2	2	1	1		1			2		4	2	1					1			3	2		1			1		1	2	2	Vaccs. + cystitis	2		1	She is more affectionate
734	4	2	1	2	1	1		1			1	1	2	1	1	1				2		2	1			1		1				1	2		1				1	1	1	2	Vaccs.	2		1	She is good company
735		1	1	1	2	2		1			2	2	3	1	1			1		2		3	1			1		1				1	1		1	1				1	1	2	Vaccs.	2		1	He has given us so much pleasure
736	2	2	1	3	1	3			1		2	2	2	1	1				1	1	1	2	3		1				1			1	2		1			1		1	1	3	Hyperthyroid	1	Hyperthyroid	1	Very affectionate
737	1	2	1	1	2	3				1	1	3	3	1	2					2		2	3		1				1			1	2		1				1	2	2	2	RTA, gingivitis, flea allergy	1	Gingivitis (dead)	1	She requires more comfort and affection
738	1	2	1	1	1	3				1	2	3	2	1	2					1	1	4	2		1			1				1	2		1				1	2	2	1		2		1	Same as before
739	1	2	1	1	1	3		1			2	2	2	1	2					2		2	2		1				1			1	1	12	1	1				2	2	2	Teeth	2		1	Still talkative and playful
740	1	1	1	1	1	3				1	1	3	3	1	1				1	2		2	3		1						1	1	2		2			1		2	2	4	Cystitis + arthritis	1	Arthritis	1	Old age seems to suit him. He has always been a character
741	4	2	1	1	1	3			1		1	3	3	1	1			1		2		2	1	1				1	1			3	1	8	1			1		2	1	2		2		1	More relaxed and happy. More affectionate than when younger
742	2	2	1	1	2	1				1	1	3	2	2	1				1	1	2	3	1			1		1	1			1	2		2				1	1	2	2	Stomach upset	2		1	More affectionate
743	1	2	1	1	2	1				1	2	1	2	2	1				1	2		3	1			1			1			1	1	15	1				1	2	2	2	Teeth	2		1
744	1	1	1	1	2	3				1	2	1	2	2	2					2		4	3			1		1				2	2		1				1	2	2	2	Tight abscess	2		1	Such a character. I'm sure he thinks he is one of us
745	1	1	1	1	1	3				1	2	1	3	1	1				1	1	2	2	3		1				1			2	2		1		1			2	1	2	CRF/ear mites/cataract	1	CRF	1	Very affectionate
746	2	2	1	1	2	3		1			1	1	2	2	2					2		2	3		1			1	1			1	1		1			1		2	2	1		1	Deaf	3	I've always loved her to bits. No, because I worry about her too much
747	1	2	1	1	1	3		1			2	2	2	1	1			1		2		3	2		1						1	2	2		2			1		2	2	2	Dermatitis	2		1	Same as ever, but bit more of an old lady
748	4	2	1	1	1	2		1			1	1	2	1	1				1	1	1	3	1		1			1	1			1	1	Last	1			1		1	2			2		1	Sensible older, well beloved cat. Still get glimpses of our kitten
749	4	2	1	1	1	2		1			1	1	2	1	1				1	1	1	3	1	1				1	1			1	1	"	1	1				1	2			2		1	Happy and healthy, which makes us feel good
750	1	2	1	1	1	3				1	1	3	2	1	2					2		2	3			1		1				1	2		1				1	1	1	2	Cystitis	2		1	I live alone
751	4	2	1	1	2	2				1	2	2	2	1	2					2		2	2	1							1	1	2		1	1				1	2	2	Claws trimmed	2		1	Happy loving and confident animal. Delighted to have got her own way and moved in
752	1	1	1	1	1	2		1			1	1	2	2	1				1	2		4	3	1							1	1	1	11	2			1		1	1	3	CRF, fight abscess	1	CRF (Dead)	1	Part of our family. Liked to be with us all time
753	2	1	1	1	1	3			1	1	2	1	3	1	1				1	1	2	2	3		1	1		1	1			1	1	16	1		1			2	2	2	Teeth	1	Cataracts	1	I know him so well, body language, habits, all so familiar to me
754	1	2	1	2	1	3			1	1	2	3	3	2	1			1		1	2	4	3			1		1				1	2		2	1				2	2	2	Cystitis	1	Cystitis	1	She seems to trust me completely now, was always a rather cool cat
755	1	1		6	1	3			1		1	2	3	2	1				1	2		4	2			1			1			3	2		1			1		2	2	2	Ear infection	2		1	All my four cats are a pleasure
756	2	2	1	1	1	2				1	1	1	3	2	2					1	1	4	3	1				1	1			1	2		1		1			2	1	4	Kidney failure, liver	1	Kidney failure	1	She is more friendly and affectionate
757	4	1	1	1	1	3		1			2	1	2	1	2					2		4	2		1			1				1	2		1			1		1	2	1		2		1	Much more talkative. Probably cause I talk now to him
758	1	2	1	1	2	1				1	2	1	2	1	1		1			1	1	3	3				1	1	1			1	2		2				1	2	2	2	Teeth/mouth, thyroid	1	Deaf/eye sight/thyroid	1	We are bond of her
759	1	1	1	2	1	3			1		1	1	2	2	1			1		1	1	2	2			1		1	1			1	2		2			1		2	1	3	Kidneys	1	Kidneys	1	She is a most trust worthy and affectionate cat
760	1	1	1	1	1	2				1	2	2	3	1	1		1			1	1	4	1				1			1		2	2		1				1	2	2	2	Teeth	2		1	He is still good old faithfull. Always around
761	2	2	1	3	1	2		1			2	2	2	2	1			1		1	1	2	3		1			1				3	2		1				1	1	2	2	Kidney failure	1	Kidneys (Dead)	1	Didn't bring in prey around more, rumed more
762	2	2	1	3	2	3		1			2	1	1	2	1			1		2		2	3		1				1			1	2		1				1	1	2	3	Teeth. Wasp sting	1	Arthritis	1	Constant companion, full of love
763	1	2	1	6	2	3		1			2	3	2	1	1				1	2		2	3				1				1	3	2		1			1		2	2	2		2		1	She is a unique cat, very demanding, a beautiful cat. Sleeps with us most nights
764	1	1	1	1	1	3		1			1	1	3	1	1				1	1	2	2	3		1			1				1	1	10	2			1		2	2	2	Blind in one eye + cancer	1	Cancer	1	Has always been there. Very affectionate
765	1	1	1	1	1	3		1			1	2	3	1	1				1	1	1	4	1			1					1	1	2		1			1		1	2	1		2		1	We have grown older with her. Such a good cat
766	1	2	1	1	1	3		1			2	2	3	1	1				1	2		4	2	1							1	3	2		2			1		1	2	1		2		1	She is still cuddly
767	1	1	1	1	1	1		1			2	1	3	1	1				1	2		4	2				1				1	3	2		1			1		1	1	1		2		2	We have to put her out more to avoid toilet accidents
768	1	2	1	1	1	3				1	1	1	2	1	2					1	1	2	1		1				1			1	2		1			1		1	2	1		2		1	She keeps me company and someone to chat to
769	2	1	1	1	2	2				1	1	2	3	1	2					2		2	3	1				1				1	1	15	2			1		1	2	4	Hormone imbalance. Joints	2		1	We see more of her. She seems to take more pleasure in our company
770	1	1	1	3	1	3		1			2	2	2	2	1				1	2		4	2				1	1	1			1	1	13	1			1		2	1	2	Vaccs.	2		1	Always affectionate. The best boy Siamese
771	1	2	1	3	1	2		1			2	2	2	2	1				1	2		4	2				1		1			1	2		1			1		2	2	2	"	1	Arthritis	1	Apple of my eye! The best girl siamese
772	4	1	1	1	1	3				1	1	2	2	1	2					1	1	2	1	1				1	1			1	1	Always	1			1		1	2	n/a		2		1	I am now a widow and he is good company
773	1	1	1	3	1	3				1	1	3	3	2						2		4	2	1					1			1	2		1			1		2	2	2	Worms+infection	1	Arthritis	1	Have grown old together. Very intelligent, great character
774	1	1	1	1	2	3				1	1	2	3	2	1				1	1	2	2	3			1			1			3	2		1				1	1	1	2	Wart removal. Blocked artery	1	Long growing claws	3	I would miss him very much but he drives me to exasperation
775	1	2	1	4	2	3				1	1	2	2	1		1				2		2	3	1				1	1			1	2		1			1		1	2	2	Teeth and claws	2		1	She is even more affectionate and doesn't catch birds anymore
776	1	2	1	1	2	3			1		1	2	2	1	2					2		2	3	1				1				1	2		2				1	1	1	2	Vaccs.	2		1	Even more pleasure than when younger
777	1	1	1	6	1	1			1		2	2	2	1	1	1				1	1	2	3	1				1	1			3	2		1		1			1	2	2		2		1	They are wonderful companions
778	1	1	1	1	1	1			1	1	2	2	2	1	1		1			1	1	2	3				1	1	1			3	2		1		1			1	2	2	Cataracts	2		1	They are wonderful companions
779	2	1	1	6	1	1			1		2	1	2	2	1			1		1	2	2	2			1			1			1	2		2		1			1	1	2	Abscesses	2		1	He has always talked to us
780	2	2	1	1	1	3		1			2	1	2	1	1				1	1	1	3	2			1					1	2	2		2				1	2	2	2	Animal fights	1	Lost eye. Kidneys	1	I had Dottie from 6 weeks and was devastated when she died 19
781	2	2	1	1	1	1				1	1	1	2	1	2					1	1	2	3			1		1	1			3	2		1				1	1	1	2	Kidneys	1	Kidneys	1	She is very affectionate and good company
782	1	1	1	3	1	2			1		1	1	2	2						2		4	3		1			1	1			3	2		1		1		1	2	2	1		2		1	" "
783	1	2	1	4	1	3				1	1	2	3	1	1	1				1	1	2	3				1		1			1	1	12	1		1			2	2	2	Eye infection + vaccs.	2		1	She is very dear to us
784	1	1	1	6	2	3				1	2	1	2	1	2					1	1	2	2	1				1	1			1	1	10	1			1		2	2	2	Vaccs.	2		1	He is so much one of the family and a friend
785	2	2	1	1	2	3				1	1	1	2	1	2					1	1	2	3				1	1	1			1	1	16	1			1		1	2	4	Teeth, skin inf, Thyroid	1	Thyroid	1	Major member of household. Very demanding
786	1	1	1	3	1	2				1	1	1	3	1	2					1		2	2	1				1				3	1	12	2				1	2	2	2	Teeth	2		1	He is closer, almost a friend, genuine family member. Shows concern for human distress. Watches "news night"
787	1	1	1	2	1	3				1	1	1	3	1	2					2		2	3		1				1			1	2		1				1	2	2	2	Vaccs.	2		1
788	1	2	1	1	1	3			1		2	2	2	1	1				1	1	2	3	1	1							1	3	2		1				1	1	2	2	Constipation	2		1	She has always been a great friend
789	2	1	1	1	1	3				1	1	3	3	1	2					2		4	2				1	1	1			1	1	15	1			1		2	2	2	Abcesses	2		1	More and more affectionate. Miaws and plays with husband!
790	2	2	1	1	1	1				1	1	3	3	2	2					1	1	2	3	1				1				1	1	16	2		1			2	1	2	"	1	Claws in back feet don't retract	2	She gets us up in the night regularly
791	1	1	1	1	1	1				1	1	3	2	2	2					2		4	3	1					1			1	1	13	1				1	2	2	2	RTA	2		1	More dependent
792	1	2	1	1	1	1				1	2	2	3	1	1		1			1	1				1				1			1	2		1		1			1	1	2	Acid stomach. Burst. Blood	2		1	She is still my little girl and very loving
793	2	2	1	1	2	3			1		2	2	2	2	1				1	2		2	1			1					1		2		2				1	2	2	2	Put to sleep	2		1	She was throughout her long life consistently magnificent
794	4	1	1	1	2	3				1	2	2	2	1	1				1	2		4	2				1				1	3	2		2			1		2	2	2	Teeth+Bites	2		1	He is so affectionate and we love him
795	4	2	1	1	1	3				1	1	2	2	1	1	1				1	1	4	1				1		1			1	2		2			1		2	2		Never been to a vet	2		1	She obviously need us and we love her
796	1	1	1	1	2	3				1	1	1	3	1	1				1	2		4	1	1							1	3	2		1			1		2	2	2	Food allergy	1	Food allergy	1	Has always been affectionate and we love him
797	1	2	1	5	2	3				1	2	2	2	2	1				1	2		4	2			1					1	3	2		1	1				2	2	2	Rat bites	2		1	She is a great, playful character and we love her
798	2	2	1		1	1				1	1	1	2	1	1			1		1	2	2	3		1				1			1	1		2			1		1	1	2	Very thin	2		1	She still is a lovely cat. Part of the family for so long
799	2	2	1	1	1	2		1			1	1	3	1	1		1			1	1	2	3		1			1	1			1	2		1		1			1	1	4	Kidney probs.	1	Kidney failure	1	She remained so very affectionate and interested in life
800	1	1	1	1	2	3			1		1	1	2	1	2					2		2	3				1	1	1			1	1	11	1			1		1	2	4	Kidney failure and broken toe	1	Fractured pelvis	1	He is part of the family and appreciates what is done for him - responds with affection
801	1	1	1	2	1	3				1	2	1	3	1	1				1	2		2	3				1	1	1			1	1		1				1	2	1	2	Ear/eye infection	1	Deaf	1	He is part of the family and more loving
802	1	2	1	1	1	3				1	2	2	2	1	1				1	2		4	2	1							1	3	1		1			1		2	2	2	Ligament in R/leg	2		1	She is part of the family
803	1	1	1	1	1	3		1			1	1	3	2	2					2		2	3		1			1				1	2		1		1			2	2	2	Skin, kidney, stomach	1	Eczema	1	He is very affectionate, a lovely cat
804	3	2	1	3	2	2			1			1	3	1	1			1		1	2	2	3		1			1				1	2		2				1	1	1	4	Kidney, ear/eye	1	Kidney. Dead	1	She became more loving
805	1	1	1	1	2	3				1	2	1	2	1	2					2		3	2				1				1	3	2		1			1		2	2	2	Nephritis	2		1	He is such a character
806	1	2	1	1	1	2		1			1	1	2	2	1				1	1	2	2	1			1		1				3	2		2				1	1	2	4	Kidney/Arthritis	1	Dead	1	They are usually more affectionate
807	1	1	1	2	1	1			1		1	3	2	2	2					2		2	3		1			1	1			1	2		2				1	2	2	2	Claws clipping	1	Arthritis	1	More affectionate
808	1	2	1	1	1	3		1			1	3	2	1	1				1	1	2	2	2		1			1	1			1	1	11	1			1		2	2	2	Cat bite	2		1	She needs us very much
809	3	2	1	1	2	3				1	2	1	3	1	2					2		2	3				1	1				3	1	17	2				1	2	2	3	Teeth. Clip nails	2		1	Part of the family
810	2	1	1	1	1	1				1	1	2	3	1	2					1	1	2	3		1		1				1	1	1	12	2			1		1	1	4	Bronchitis	1	Bronchitis	1	Lovely old guy and we see more of him. Very talkative, very gentle and great companionçSuch a character. She adores my husband. Her sister was more my cat
811	2	2	1	6	1	2			1	1	1	1	3	1	1			1		1	2	2	2	1				1	1			1	1	15	2		1			2	2	3	Weight loss	2		1	Such a character. She adores my husband, her sister was more my cat
812	1	1	1	1	2	3		1			1	1	2	1	2					2		4	1		1			1				3	2		1				1	1	2	1	Cat bite	1	Obese	1	Seems to need to be with us more, jions us on the door to meet visitors
813	2	2	1	3	1	2			1		1	1	2	1	2					1	1	3	1		1				1			1	2		1			1		1	2	4	CRF	1	CRF	1	More affectionate and communicative
814	1	1	1	1	2	3				1	1	1	2	1	2					2		4	1	1				1				1	2		1				1	2	2	2	Teeth	2		1	Probably the most affectionate cat I've had
815	4	2	1	1	1	3				1	2	1	2	1	2					1	1	3	2	1		1					1	3	2		1	1				1	1	2	Bladder stones	2		1	Has always seemed close and loving
816	1	2	1	6	1	3				1	2	2	3	2	1			1		1	2	4	3		1						1	3	2		1			1		1	2	1		1	Teeth	1	Very affectionate, appealing character. Still very pretty only interested in her two 'owners' - no other humans noticed
817	2	2	1	3	2	2				1	1	2	3	2	1		1			2		2	1			1		1				1	2		2				1	1	1	4	Liver. CRF	1	Arthritis/liver/CRF	1	Receiving more attention. Since coming to us
818	1	2	1	1	1	2				1	1	1	2	2	1				1	1	2	4	1			1		1				3	2		1				1	2	2	3	Teeth. Lymphosarcoma	1	CA	1	She always has been. As we had her at only a few hours old - abandoned by her mother
819	1	2	1	1	1	2			1		1	1	2	2	1	1				1	2	4	1			1			1			1	1	13	1			1		2	1	4	Teeth. Cystitis	2		1	"
820	1	2	1	2	1	2		1			1	2	2	2	1	1				1	2	4	3				1				1	3	2		1			1		2	2	3	Teeth. Chest inf	2		1
821	1	2	1	1	1	2			1		1	2	2	2	1				1	1	2	4	1			1					1	3	2		1				1	2	2	2	Teeth	1	Chroni rhinits	1
822	1	2	1	1	1	3		1			2	2	2	2	1				1	1	2	4	1				1				1	3	2		1			1		2	2	3	Teeth. Cystitis	2		1
823	1	2	1	1	2	3		1			2	3	2	2	1				1	1	2	4	1			1					1	3	2		1			1		2	2	2	Teeth	2		1
824	1	1	1	1	2	2		1			1	2	2	2	1				1	1	2	2	3		1						1	2	1	9	1			1		2	1	2	Teeth	1	Deaf	1
825	1	1	1	1	2	3		1			1	2	2	1	2					2		4	3		1				1			1	1	9	1			1		2	2	3	Cancerous lump leg	1	One eye	1	More affectionate
826	2	2	1	1	2	2				1	1	1	3	1	2					2		2	3		1				1			1	2		2		1			1	1	4	CRF, deaf, eye infection	1	Deaf, CRF, anorexia	1	Less independent, craves constant attention. Seems to desire pleasure from my company
827	1	2	1	1	2	1				1	1	2	3	1	1				1	1	1	2	2				1		1			1	1	6	1			1		1	2	2	Vacc. Teeth	2		1	Sensitivity to human needs for affection e.g., she seems psychic on such matters
828	2	2	1	1	1	3				1	2	1	3	1	2					1	2	2	3	1				1	1			1	2		1			1		1	2	3	Teeth, growth, cystitis	1	Deaf, arthritis	1	More affectionate
829	2	1	1	1	1	2			1		1	1	3	2	2					2		2	3				1	1	1		1	2	2		1				1	2	2	2	RTA tooth	2		1	Loner and needs human contact (only me)
830	3	1	1	1	1	2				1	1	1	2	1	1				1	2		2	1				1		1			2	1	17	1		1			1	1	3	Flu, vaccs.	2		1	Over the years we've got to know each other more
831	2	1	1	1	1	3		1			1	1	3	1	2					1	1		3				1		1			1	1	13	1			1		1	1	3	CRF, teeth, heart	1	CRF, heart	2	He smells and demands constant attention
832	1	1	1	1	1	3				1	1	3	2	1	1		1			1	2	4	2	1							1	2	2		1			1		1	2	2	Nasal infection	2		1	Prefers to be left alone. Father figure to other cats
833	1	2	1	6	1	3			1		1	1	3	2	2					1	2	2	3		1			1	1			1	2		1			1		1	2	2	Teeth, vaccs.	2		1	Actively seeks our company and is more affectionate
834	1	1	1	1	1	3		1			2	2	3	1	1		1			1	1	2	3		1			1				3	1	14	1				1	1	1	2	Abscess	2		1	Still friendly and talkative, soft, clear and invites cuddling
835	1	1	1	1	2	3				1	1	1	2	1	1	1				2		4	2	1							1	3	1	Always	1			1		2	2	2	Teeth, anorexia	1	Half a tail	1	He's always arount
836	2	1	1	3	1	2			1		1	1	3	1	1				1	1	1	2	3		1			1	1			1	1	14	2				1	1	2	4	Coughing, skin allergy, ear infection	2		1	More responsive
837	2	2	1	1	2	3				1	1	1	2	2	1					2		3	3		1				1			1	1	15	1				1	2	2	1		2		1	Doesn't go very far and gives me less worry
838	2	2	1	1	1	2		1			1	1	3	1	1				1	1	2	2	3	1				1	1			1	1	12	1	1				1	2	2	Teeth	2		1	She is more affectionate and happier
839	1	2	1	1	2	3		1			2	1	3	1	1	1				1	1	4	3	1					1			1	2		1			1		1	2	2	Liver	1	Kidneys	1	Very affectionate
840	1	2	1	1	1	1				1	1	2	2	1	2					2		3	1				1	1				1	2		1			1		1	1	4	Vaccs., amputation, teeth	1	Only 3 legs	1	Much more sociable
841	1	2	1	3	1	3			1		1	1	2	1	1					1	1	2	2	1				1	1			1	2		1			1		1	2	2	Cat fights	2		1	She is very affectionate and good company
842	1	2	1	1	2	1				1	1	3	2	1	2					2		2	3		1			1	1			3	2		1				1	2	2	2	Infected ear	2		1	More affectionate and stays with us more
843	2	2	1	2	1	3				1	1	3	3	1	2					2		3	3		1			1	1			3	2		1				1	1	1	2	Gastroenteritis	1	Arthritis	1	She is better company. My only companion for 12 years
844	2	2	1	3	1	3				1	2	1	3	1	1				1	1	2	1	1				1	1	1			1	1		2		1			1	1	2	Check up	2		3	Easy to live with. Very affectionate. Although bad toilet habits, fleas
845	3	2	1	3	1	1		1		1	2	1		1	1		1			2		3	3			1				1		1	2		1		1			2	2	2	Check up	1	Deaf. Cat missing	1	I'd been with her so long. She meant so much!!
846	2	2	1	1	1	1				1	1	1	3	1	2					2		2	3		1				1			1	1	18	1			1		1	1	2	Cystitis, fights	2		1	She is more of a companion and someone to talk to!!
847	4	2	1	6	1	1				1	1	1	3	1	2					2		2	1		1				1			1	1	6	1	1				1	2	2	Check up, vaccs.	1	Cancer	1	Of all she has achieved despite her problems
848	1	1	1	4	1	1		1			2	2	2	2	1				1	2		4	2	1							1	3	2		1				1	2	2	2	Lethargy, weight gain	2		1	Same as always
849	1	2	1	5	1	3		1			2	2	2	2	1				1	2		4	2	1							1	3	2		1			1		2	2	1		2		1	Same as always
850	2	2	1	1	1	3		1			2	1	2	1	2					2		2	3	1							1	2	2		1		1			2	1	2	Vaccs., flea bites, ears	1	Deaf, arthritis	1	Chloe has always been a delightful loving cat
851	1	2	1	1	2	3				1	2	1	2	1	2					2		4	3		1			1				2	2		1			1		2	1	2	Worming, kidneys	1	Kidney	1	She is more affectionate and sociable now
852	1	1	1	3	1	1			1		2	2	2	1	1				1	1	1	4	2	1				1				1	2		1	1				1	1	2	Vaccs., manicure	1	Key Gaskell syndrome	1	He is the same fun cat he has always been
853	1	1	1	3	1	2		1			1	1	3	1	2					2		2	3		1				1			1	2		2				1	2	1	2	Vaccs.	1	Arthritis	1	He is such a character. One of the family
854	2	1	1	1	1	1			1		2	1	3	2	1	1				2		2	3		1				1			1	1		1		1			1	1	4	Kidney, stroke, deaf	1		2	Of his temper and dirty habits. Although we love him
855	1	2	1	1	2	3		1		1	1		2	1	2					2		3	2		1			1				1	1		1			1		1	2	2	Check ups, vaccs.	2		1	Becky is very loving and adjusted well to her new life
856	1	1	1	1	1	3				1	1	1	2	2	1				1	2		4	2	1				1				1	1	12.5	1			1		2	2	4	Kidneys	1	Kidneys	1	He still thinks he is a kitten
857	1	2	1	1	1	3				1	1	1	3	1	1	1				2		4	2	1					1			1	1	10	1			1		2	2	4	Hypothyroid, arthritis	1		1	She is still affectionate
858	1	1	1	6	1	3		1			1	2	3	1	1	1				2		4	2	1					1			1	1	8	1			1		2	2	2	Vaccs., cat flu	2		1	He's good company, we all love him
859	2	2	1	1	2	2				1	1	1	3	1	2					2		2	1				1		1			1	1	17	2			1		1	1	2	Kidneys, bladder	1	Dead	1	She was so affectionate
860	2	1	1	1	1	1			1		1	1	2	2						1	2	4	3	1				1	1			1	1	17	1			1		2	2	3	Vaccs., fights, weight loss	2		1	More part of family and more affectionate
861	2	1	1	1	2	2				1	1	1	3	1	1			1		1	2	2	2		1			1	1			1	2		2			1		2	2	2	Vaccs.	1	Hyperthyroid, FIV	1	Became a much more domestic animal, much more reliant on humans
862	2	1	1	1	2	3		1		1	1	3	3	1	2					2		3	3				1	1				2	2		1				1	1	1	3	Vaccs. Enteritis, teeth	2		1	Great company, strong personality. Owner lives alone
863	1	1	1	1	2	2			1		1	1	3	1	2					2		4	2	1				1	1			1	2		1				1	2	2	2	Eczema, arthritis	1		1	More affectionate
864	4	2	1	2	1	2		1		1	1	2	2	1	1				1	1	2	4	1			1			1			3	2		1			1		2	2	1		2		1	One of the family
865	1	2	1	1	2	3				1	2	3	3	1	2					2		1	1			1		1				3	2		1				1	1	1	3	Constipation, excessive grooming	2		1	She's more affectionate
866	2	1	1	1	1	3		1			2	3	2	1	1				1	2		2	3				1		1			1	2		1			1		1	1	2	Teeth, fight wounds	2		1	16 years is a lifetime and he enjoys my company as much as I enjoy his
867	2	2	1	1	1	3		1			2	1	2	1	1			1		2		4	3			1		1				1	2		1	1				1	1	2	Vaccs.	2		1	"
868	1	1	1	1	2	3				1	2	2	2	1	2					2		4	2	1							1	3	1	Always	1			1		2	2	3	Allergic alopecia	2		1	A dear friend
869	2	1	1	1	2	3		1			2	1	3	1	1				1	1	2	2	3				1	1				3	2		1		1			2	1	2	Teeth	2	Deaf, lost weight	2	Much slower and quieter. Mellow old friend
870	1	1	1	1	1	2				1	2	3	2	1	1		1			1	1	4	2	1						1		2	2		1				1	2	1	2		2		2	Only half a cat. Returns to old home every night for 51/2 years
871	2	1	1	1	1	2		1			2	1	3	1	1				1	2		2	3		1						1	3	2		1			1		2	2	2	Vaccs.	2		1	Changed little. Just lighter and slower
872	1	2	1	1	1	3				1	2	1	2	1	2					1	2	3	1	1				1	1			1	2		1			1		1	1	1		1	RTA when young	1	I am retired and she is great company
873	1	2	1	1	2	3				1	2	2	2	1	2					1	1	2	2	1				1	1			1	2		1	1				2	2	1		2		1	I talk to her and she is vocal, I pet her and she snuggles up
874	2	2	1	4	1	1		1			1	2	2	1	2					1	1	2	1				1		1			3	2		1				1	1	2	4	Diabetic, liver failure	1	Diabetes	1	She is with us all the time she is awake
875	1	1	1	1	2	1				1	1	2	2	1	2					2		2	2	1				1	1			1	1	12	1	1				1	2	1		2		1	His character has developed and he has become more responsive and affectionate
876	1	2	1	4	1	3				1	1	2	3	1	2					1	1	4	2	1					1			1	2		1			1		2	2	4	Vaccs., cough	1	Allergic cough	1	Lost a number of cats. She is precious as the sole survivor
877	1	2	1	1	1	2		1			1	1	2	1	2					2		2	2	1					1		1	3	2		1			1		2	2	2	Vaccs.	1	Blind one eye	1	Still my best friend. Doesn't argue
878	2	1	1	1	1	2				1	1	1	2	1	2					2		2	3		1			1	1			1	2		2		1			1	1	3	Weight loss	2		1	More company and more predictable in his ways
879	1	1	1	1	1	3			1		2	2	2	1	2					2		2	2	1					1		1	1	2		1			1		1	2	2	Fights	2		1
880	1	2	1	3	1	1				1	2	2	3	1	2					2		4	2				1	1				3	1	Always	1			1		1	2	2	Bladder infection, vaccs.	2		1	Still such a lovely character and good companion
881	2	2	1	1	1	1				1	2	1	3	2	1				1	1	2	4	1				1		1			1	1	17	2		1			1	1	2	Teeth	1	Deaf/blind	1	Like a little old lady but no trouble. Although her cry is a lot louder. Very affectionate
882	3	2	1	1	1	3				1	1	1	3	1	1				1	2		2	3	1					1			1	2		1		1			1	1	2	Teeth	2		1	Sucha a character and a survivor
883	1	2	1	1	1	3				1	2	3	3	2	2					2		2	2		1			1				2	2		1			1		1	1	4	Amputation post RTA	1	Amputee	1	So affectionate
884	2	1	1	1	1	2		1			2	1	3	1	1			1		1	1	4	1			1			1			3	1	16	3				1	2	1	4		1	CRF	2	More remote most of the time, more demanding at other times (I feel guilty about putting this!)
885	2	1	1	1	2	2				1	1	1	3	2	2					2		2	1	1					1			1	2		3		1			1	1	2	Anal abscess, kidney	1	Kidney	1	Of course!!
886	1	1	1	6	1	3		1			1	2	2	1	2					1	1	2	2	1				1				1	2		1			1		1	2	1		2		1	I am on my own at night and he alwys wants to be with me
887	2	1	1	1	1	3		1			1	2	3	2	1				1	1	1	2	2	1					1			1	2		2			1		2	1	2	Gingivitis, sore throat	2		1	He wants more attention. I have more time for him
888	2	2	1	1	1	2				1	1	2	3	2	2					2		2	1	1					1			3	2		1			1		2	2	2	Vaccs.	2		1	We are both very fond of her
889	2	1	1	3	1	3				1	1	2	2	2	2					1	1	2	2		1				1			1	1	Always	1			1		2	2	2	Teeth	2		1	He doesn't wanders so far so I Worry less
890	1	1	1	1	1	3		1			2	1	2	1	2					2		4	2		1			1				1	2		1			1		1	2	2	Thyroid	2		1	He has always been part of our family
891	1	1	1	2	2	1		1			2	2	3	1	2					1	1	4	2	1				1	1			1	2		2			1		2	2	2	Abscess, tumour behind eye	1	Tumour in eye	1	He is more affectionate, appreciates our retirement
892	1	1	1	6	1	3		1			2	1	2	1	2					1	1	2	2	1				1				1	2		1	1				1	2	1		2		1	I adore cats. He is so beautiful. Such soft rabbit alike fur
893	2	1	1	1	2	1				1	1	1	3	1	1				1	2		4	1	1					1			1	1	16	1				1	2	2	4	Dermatitis	1	Liver failure	1	Apart from the worry of his illness, he is still a character and good companion
894	1	2	1	1	2	3		1			2	2	2	1	1				1	2		4	2	1				1	1			1	2		1			1		2	2	2	Vaccs.,	2		1	She is very affectionate. Craves cuddles
895	2	2	1	1	1	3		1			2	1	3	1	2					1	2	4	3		1						1	1	2		1			1		1	2	2	Vaccs.	2		1	She is the only one of our four daughters permanently at home
896	2	2	1	1	1	3		1			2	2	2	1	2					1	2	2	3		1			1	1			1	1	12	1			1		1	2	2	Cystitis, bladder	2		1	She is more sociable and affectionate
897	1	2	1	4	1	2				1	1	2	2	1	2					1	1	4	3				1	1	1			1	1	8	2			1		2	2	1		2		1	She is more affectionate
898	1	2	1	1	1	2			1		1	1	3	1	1		1			1	1	2	3			1			1			1	2		1			1		1	1	2	Stiff back legs, skin, flea allergy	1	Congenital hip problem	1	Evermore full of character and determination
899	1	2	1	1	1	1				1	1	2	1	1	1					1	1	4	1				1				1	1	1	15	1	1				2	2	4	Skin irritation and sickness	2		1	She has not altered much. Does not look old
900	1	2	1	1	1	1				1	1	1	3	1	2						2	3	1		1				1			3	2		1		1			1	2	2	Bladder infection and vaccs.	2		1	She's part of the family, someone to talk to
901	2	2	1	1	1	2				1	1	1	3	1	1	1				1	1	2	3				1	1	1			2	2		2		1			1	2	4	Thyroid and kidney	1	Kidneys	1	She is a remarkable old lady, adored by all the family
902	4	2	1	1	1	3				1	1	1	2	1	1	1				1	1	2	3			1		1	1			2	2		1				1	1	2	1		2		1	Very affectionate and good natured
903	1	2	1	1	1	3			1		2	2	2	1	1			1		1	1	3	2				1				1	3	2		2		1			1	2	2	Vaccs.	2		1	She doesn't scratch like she used to
904	1	2	1	3	1	3				1	2	1	3	1	2					1	1	4	2				1	1	1			1			2			1		2	2	2	Vaccs.	2		1	She is very affectionate, beautiful and full of character
905	1	2	1	1	1	3				1	1	1	3	1	1			1		2		2	3				1	1	1			1	1	13	1			1		1	1	4	Thyroid and kidney	1	Kidneys	1	She is entertaining and devoted
906	2	1	1	3	2	3				1	2	1	2	1	1		1			1	1	2	3	1				1	1			1	1	14	1			1	1	1	1	2	Teeth and gums	1	Constipation	1	We are retired, he's around more. We seem to understand each other
907	1	2	1	1	2	3				1	2	2	2	1	1				1	2		4	2				1	1				3			1			1		1	2	2	Vaccs.	2		1	Wonderful personality, beginning to seek more affection
908	2	1	1	2	1	3			1		1	2	2	2	2					2		2	2	1					1			3	1	Always	2			1		2	2	2	Fight wounds	2		1	He is still as affectionate
909	1	1	1	1	1	3		1			1	1	2	1	1				1	2		4	2		1				1			1	1	Always	1				1	2	2	2	Teeth, vaccs., abscess	2		1	He continues to be a lovely companion
910	1	2	1	1	1	1			1		2	2	2	1	2					1	1	2	3				1	1	1			1	2		1			1		1	2	2	Teeth and fleas	2		1	Still part of the family
911	2	1	1	1	1	1				1	2	1	3	1	1				1	2		2	2	1					1			1	2		1				1	1	2	4	Vaccs. And eye	2		1	He's around more now
912	1	1	1	1	2	3		1		1	2	1	2	1	1			1		2		4	1			1		1	1			1	1	Always	1			1		2	1			2		1	Is settled and regular
913	1	1	1	1	2	3		1			2	3	3	1	1		1			2		4	1			1		1	1			1	2		1		1			1	2			2		1	"
914	1	2	1	1	1	3			1		1	3	3	1	1	1				1	1	2	3		1			1				1	2		1			1		1	1	2	Caught a chill	2		1	She has always been very loved. She won't be here forever
915	1	2	1	1	1	3		1			2	2	2	1	1				1	2		4	1		1					1		1	2		1			1		2	1	1		2		1	Even though less sociable, she still needs cuddle
916	1	1	1	1	1	3		1			2	2	3	1	1				1	1	1	4	2		1						1	3	2		2			1		2	2	1		2		1	Still pleased to see us
917	2	2	1	1	2	3		1			2	1	2	1	2					1	2	4	1	1				1				3	2		1				1	2	2	2	Eczema and vaccs.	2		1	Great character does not look her age
918	2	1	1	2	1	3				1	1	1	3	1	2					1	1	2	1	1				1	1			1	1	14	2			1		2	2	2	Limp	2		1	We know our time with him is facing to a close
919	1	2	1	1	1	3		1			1	1	2	1	1				1	1	2	2	3		1				1			1	2		1			1		2	2	2	Teeth	2		1	Shuch a character, considered special
920	1	1	1	1	2	1		1			2	1	2	1	1				1	1	2	4	2				1				1	1	2		1			1		2	2	1		2		1	He appears to have quite a sense of humour
921	1	2	1	1	1	1		1			2	1	2	1	1				1	1	2	3	3			1			1			1	2		1		1			2	2	1		1	Teeth	1	She is affectionate
922	2	2	1	1	1	2		1			2	2	3	1	1				1		2	2	3		1			1				1	2		2			1		1	1	2	Stomach	2		1	She seeks our compnay more often
923	1	2	1	1	2	3		1			2		2		1				1	2		4	3		1			1				1	2		1				1	1	2	1		2		1	Not so timid, always affectionate
924	1	2	1	1	1	3		1			1	2	2	1	1				1	2		4	2		1						1	3	2		1	1				2	2	1		2		1	Just as playful and very affectionate
925	3	2	1	1	1	1				1	1	1	3	1	1			1		2		2	3		1			1				1	1	18	1			1		1	1	2	Waxy ears and eye problem	2		1	More affectionate and sociable
926	4	1	1	1	2	1				1	2	2	2	1	1		1			2		4	3				1		1			3	2		2			1		1	2	1		2		1	One of the family, loves his cuddles
927	1	2	1	1	1	3		1			1	1	2	1	1			1		2		2	3		1			1				3	2		1		1			1	1	2	Teeth and bite	2		1	Very affectionate. One of the family
928	2	1	2	1	2	2			1		1	2	2	1	1			1		1	2	2	3	1					1			1	n/a		2				1	2	2	2	Abcess	2		1	He's around more
929	3	2	1	1	2	3			1		2	2	3	1	2					2		4	1			1			1			1	2		1				1	2	2	2	Teeth	2		3	Very loving, but can be a 'pain'
930	1	1	1	1	2	1		1		1	2	1	2	2	1	1				1	2	4	1		1			1	1			1	2		1				1	2	1	3	Vaccs. And skin	1	Arthritis	1	Lovable great character and company
931	1	1	1	1	1	1		1			2	2	2	1	1		1			1	2	2	3				1		1			1	1	Always	1			1		1	2	3	Asthma	1	Asthma	1	He has become more and more devoted to me
932	1	2	1	1	2	3		1			1	1	3	1	2					1	2	2	3				1	1	1			1	2		1			1		1	1	3	FeLV and check ups	2		1	Have been throught all together
933	1	2	1	2	1	3				1	2	1	2	1	1			1		2		1				1			1			1	2		1			1		1	1	2	Kidneys	1	Kidneys	1	Lovely personality. I am happy she's still here
934	3	2	1	1	1	3				1	1	1	2	1	2					2		2	3		1			1	1			1	1	18	1		1			1	1	3	Cyst on neck	2		1
935	1	2	1	1	1					1	1	1	3	1	1				1	1	1	1	1			1		1	1			1	2		1				1	1	2	1		2		1	She has become more characterful and attention seek
936	1	1	1	2	1	1				1	1	2	3	1	1			1		1	1	2	3	1				1				1	2		2	1				2	2	1		2		1	He knows everything we say and is very affectionate
937	1	1	1	1	1	3			1		1	3	3	1	2					2		3	1			1		1				1	1	6	1				1	2	2	2	Teeth, vaccs.	2		1	He sits on my lap, I talk to him
938	1	1	1	1	2	3		1			1	1	3	1	1				1	1	1						1		1			3	2		1				1	1	2	1		1	Heart, lung, liver	1	He's a 'mum's boy', his character has developed
939	1	1	1	5	2	1				1	1	1	3	1	2					2		2	3	1					1			3	2		1			1		1	2	4	Possible diabetes, stress	1	Diabetes	1	From being wild he has given huge affection
940	1	1	1	6	1	1		1			1	1	3	1	2					2		2	2	1					1			1	1		1			1		2	2	3	Worms, mouth, excess drink	2		1	He is more affectionate
941	2	2	1	1	1	1				1	1	1	1	1	2					1	1	4	3				1		1			1	2		1			1		1	1	4	Fleas, kidneys	1	Kidneys, tumour	1	She is such good company. Follows me everywhere
942	1	2	1	1	1	3		1			1	1	2	1	1				1	2		4	2				1	1				3	2		1			1		1	2	2	Cough, vccs.	2		1	She is such a charmer, understands what I say
943	1	2	1	2	1	1		1			2	1	2	2	1				1	2		4	2		1			1	1			1	2		1			1		1	2	2	Vaccs.	2		1	She is more attached and still beautiful
944	2	2		1	1	3		1			2	2	2	2	2					2		2					1	1	1			3	2		1		1			2	2	1		2		1	More affectionate
945	1	1	1	1	2	3		1			2	1	3	1	2					2		4	1		1			1	1			3	2		1			1		1	2	2	Teeth, gums	2		1	I talk to him and am totally nuts about him
946	1	2	1	1	2	2				1	1	3	2	1	2					2		2	2				1	1	1			1	2		1				1	2	2	1		2		1	She is very affectionate
947	1	1	1	1	2	3		1			1	1	3	2	1				1	2		2	3				1	1	1			1	2		1			1		1	1	2	Check ups	1	No front teeth	1	He is a big soffee
948	1	1	1	2	1	1				1	1	3	2	2	2					2		4	3		1						1	3	1	Always	1			1		2	2	3	Vaccs, chest infection	2		1	He is a lovely pet, a real member of the family
949	1	1	1	1	1	1			1		2	2	2	1	2					2		2	1	1				1				1	1	10	1			1		2	2	2	Eye infection, cough, lump on tongue	2		1	She is very affectionate, helps me relax
950	1	1	1	1	1	3				1	1	2	2	2	1			1		1	2	2	3		1			1				1	2		1			1		1	1	2	Fleas infection	2		1	I look on him as a good companion
951	2	2	1	1	2	2				1	1	1	3	1	1		1			2		2	3				1				1	2	2		2				1	1	1	4	Thyroid, cystitis, heart, etc	1	!!	1	She needs us more
952	1	1	1	1	2	3				1	2	2	2	1	1				1	2		2	3		1			1				3	2		1					1	2	2	Vaccs.	2		1	Of his constant affection
953	2	2	1	1	1	2		1			1	1	2	1	1				1	1	1	2	3		1			1	1			1	2		1		1			2	2	3	RTA and stroke	1	Stroke	1	Died of 3rd stroke. 9 other cats!
954	3	2	1	1	1	1			1		1	1	2	1	1				1	2		2	3		1			1	1			1	2		2		1			2	2	3	Ear infection, cystitis	2		1	More affectionate and home loving
955	1	1	1	1	2	3		1			1	1	3	1	2					2		4	2	1				1	1			1	2		1	1				1	1	2	Teeth, ear	2		1	He was true companion, fun to watch
956	2	2	1	1	2	3				1	2	1	2	2						2		3	2	1							1	1	1	Always	1			1		2	2	3	Ear infections	1	Ears	1	She is affectionate, entertaining and fun
957	2	2	1	1	2	3			1		1	1	2	1	2					1	2	4	1	1					1			1	2		1			1		1	2	4	Vaccs, wheezing, eye infection	2		1	Has always been a people cat, beautiful nature
958	1	1	1	3	1	3				1	2	1	2	1	2					1	1	4	1			1		1	1			1	1	Always	1	1				1	2	1		1	Going blind	1	He is always there to welcome me home. A delight
959	1	1	1	1	1	2				1	1	2	3	1	2					2		2	3		1				1			1	2		2				1	1	1	4	Cat fights, hepatic colanghitis	1	Hepatic colanghitis	1	He depends on us for ensuring his health is ok
960	2	2	1	1	1	1				1	1	1	3	1	1	1	1			1	2	2	3	1				1	1			1	1	17	2		1			1	2	4	Epilepsy and arthritis	1	Epileptic	1	She is so dependent and loving
961	1	1	1	1	1	3		1			2	2	2	1	1			1		1	2	4	3		1			1				1	2		2				1	2	2	2	Vaccs, teeth, oedema	2	Belt fat	1	He is now more sociable
962	1	1	1	1	1	3		1			1	1	2	1	1				1	1	2	4	3		1						1	1	2		1			1		2	2	2	Vaccs. And teeth	2		1	Totally affectionate, ever cataphobics like him!
963	4	1	1	1	2	3			1		1	1	2	1	1				1	2		4	2	1					1			1	2		1				1	1	2	2	Vaccs.	2		1	Growing affection between us, companionship
964	1	2	1	1	2	3			1	1	2	2	2	1	1				1	2		2	2	1				1	1			1	1	8	1			1		1	2	2	Vacc.s	2		1	" "
965	1	2	1	2	2	3				1	2	2	3	1	1			1		1	2	4	2			1					1	3	2		1			1		1	2	2	Skin problem	1	Scabby skin	1	She still loves to be tickled
966	1	2	1	1	2	1				1	1	1	3	1	1		1			1	2	3	2	1				1				1	2		1			1		1	2	2	Conjunctivitis	2		1	She likes to be nursed more
967	1	2	1	1	2	3				1	2	2	2	1	1		1			1	2	4	2			1					1	1	1	12	1	1				1	1	1		2		1	Has always been a dear cat
968	1	1	1	1	2	3				1			3	1	1				1	2		4	1			1					1	1	2		1	1				1	2	2	Ear mites	2		1	We love all old cats as they are appreciative
969	2	1	1	1	2	3				1	2	2	2	1	1				1	1	2	4	1			1			1			3	2		1	1				1	2	2	Dental and mouth ulcers	2		1	He is just as lovable as ever
970	2	1	1	1	2	2		1			2	1	3	1	1			1		1	2	2	1				1		1			1	1	16	1			1		1	2	2	Teeth	2		1	Some believes that I'm HIS human!
971	2	1	1	5	1	3		1			2	2	2	1	1				1	1	2	3	1	1					1			1	2		1			1		2	2	1		2		1	A character and is very affectionate
972	1	2	1	1	1	3		1			2	2	1	2	1			1		1	1	4	2	1					1			1	2		1	1				2	2	1		2		1	Rupert has become much more affectionate over the past 2 years, but particularly since her mum died
973	1	2	1	4	1	3				1	1	1	3	1	2					2		2	2	1					1			1	1	Always	1			1		2	2	2	Viral infection	2		1	More affectionate
974	1	1	1	1	1	3		1			2	2	2	1	1		1			2		3	3	1						1		2	1	10	2		1			1	1	3	Eye problems, abscess from bites	1	Heart murmur	1	Very loving and appreciative
975	2	1	1	1	2	3		1			2	2	2	1	2					2		4	2	1					1			1	2		1				1	2	1	4	Abscess, ear growth	1	Congenital urinary tract	1	Part of the family, good company
976	2	1	1	1	2	3		1			1	2	2	1	2					2		4	2	1				1				3	2		1				1	2	1	4	Abscess, tumour	2		1	" "
977	1	1	1	1	2	2		1			1	1	2	1	2					1	2	2	2		1						1	3	2		1				1	2	2	2	Cough	2		1	Companionable and friendly. Enjoys company and communicates this
978	2	2	1	1	1	1			1		1	1	2	1	2					2		4	3		1				1			1	2		1		1			2	2	2	Clip claws, teeth, dog attack	1	Deaf	3	More affectionate. Howling and demanding attention, food
979	1	1	1	1	1	3		1			1	3	2	2	2													1				1	1	10	2	1				1	2	2	CRF	1	CRF	1	So much more affectionate and loving. Nicer cat now than when younger
980	1	1	1	3	1	1		1			2	1	3	1	2					2		2	1	1					1			1	1	12	1				1	1	2	2	Bites	1	CRF	1	So affectionate
981	1	2	1	4	1	3		1			2	1	2	1	1			1		1	1	2	3	1				1				1	1	6	1			1		1	2	2	Eyes	2		1	Always been my cat, not so attached to rest of family (perhaps I should say I am hers)
982	2	1	1	4	1	3		1			1	1	2	1	1			1		1	1	2	3		1			1				3	2		1		1			1	2	3	Teeth, bite abscesses	2		1	Has always been a pleasure
983	1	1	1	4	1	1		1			1	1	2	1	1				1	1	1	2	2				1	1				1	2		1			1		1	1	2	Teeth	2		1	More cuddly
984	1	1	1	1	1	1				1	2	1	3	1	2					2		4	2		1			1	1			1	2		1			1		2	2	2	Teeth, flea allergy	2		1	Likes to have more cuddles and follows me round the garden
985	2	1	1	4	1	3				1	2	2	2	1	1			1		1	1	4	2		1						1	1	2		1			1		2	2	2	Wasp sting	2		1	Very affectionate and loving and always with me and great company
986	1	1	1	2	1	3				1	1	1	2	2	1				1	2		4	2	1				1				1	2		2			1		2	2	3	Hyperthyroid	2		1	Very loving and talks to us. A great dear now - purrs a lot and smiles
987	1	1	1	6	1	3				1	1	2	2	1	1				1	2		4	2	1				1				1	2		2	1				2	2	1		2		1
988	4	2	1	2	2	3		1			1	1	2	2	1				1	2		4	2	1				1				3	2		1			1		2	2	1		1	Flea allergy	1	Love any cat I have. I think of her as almost human
989	1	1	1	1	1	3				1	1	1	2	2	1			1		1	1	2	2		1				1			3	2		1			1		1	2	2	Vaccs.	2		1	Wise enough now to walk away from trouble instead of starting it. So loving and gentle
990	1	2	1	1	1	1			1		2	1	1	2	1				1	2		4	3				1	1	1			1	2		1			1		1	2	3	Fight injury	1	Arthritis	1	She is part of the family and has always been affectionate - more so now
991	1	2	1	1	2	1		1			2	1	2	2	1				1	2		4	1		1						1	2	1	12	1			1		2	2	2		2		1	Part of the family and as devoted as ever
992	1	1	1	1	2	3				1	2	3	2	1	2					2		2	2				1	1				1	2		1	1				2	2	2	Teeth, fights	1	Arthritis	1	Spends much more time with us, wants to be cuddled and sit on laps. More communicative, affectionate
993	1	1	1	1	2	3			1		2	3	2	1	2					2		4	1			1		1	1			3	2		1	1				1	2	2	Vaccs. Digestive problem	2		1	Still very affectionate and gentle. Member of the family who wraps us around his little fingers
994	2	1	1	4	1	2		1			1	1	3	2	2					2		2	2	1				1	1			3	2		1		1			2	1	2	Fur balls	1	Fur balls, GHF. Deceased	1	More affectionate, real member of family
995	1	1	1	1	1	1			1		2	1	2	1	1				1	2		4	2	1				1	1			1	2		2			1		2	2	2	Viral infection	2		1	More affectionate, appears to chat more
996	1	2	1	1	1	3		1			2	2	1	1	2					2		4	2	1				1				3	2		1	1				2	2	1		2		1	Really is a friend. She invites me to play and is very humorous. When I'm feeling sick or crying, she comes to me and conforts me
997	1	2	1	5	1	3				1	2	1	2	2	2					2		4	3		1	1					1	3	1	12	2			1		2	1	2	Vaccs.	2		1	Much loved household member
998	1	1	1	1	1	3		1			2	3	2	2	1	1				2		2	2	1				1	1			3	2		1			1		1	2	2	Vaccs.	2		1	Loving companion
999	1	1	1	1	1	3		1			2	3	2	2	1	1				2		4	2	1				1	1			1	2		1			1		1	2	2	Vaccs.	2		1	"
1000	2	1	1	1	1	3		1			1	1	2	1	1			1		1	2	3	3				1				1	3	1	12	1				1	2	2	2	Cystitis	2		1	Even though he's old and creaks when walking, he has all his faculties
1001	2	2	1	1	1	2				1	1	1	3	2	1	1				1	1	2	3	1					1			1	2		1			1		2	2	2	RTA, abscess	2		1	Extremely special and always has been my favourite - dearer than children, etc. To me
1002	3	2	1	1	1	2		1			2	2	2	1	1				1	1	1	4	2	1				1				1	2		1				1	1	2	3	Vaccs.	2		1	Highly intelligent and manipulates me as usual
1003	1	1	1	1	1	2		1			1	1	2	1	1	1				2		2	2		1			1				1	2		1			1		2	2	4	Cystitis, chest infection	1	Weak lungs	1	Choosing to spend more time with us
1004	1	2	1	1	1	2		1			1	3	1	1	1	1				2		2	2	1				1	1			1	2		2			1		2	2	2	Ear abscess, chest infection	1	"	1	Around the hous more and less nervous with other people
1005	3	2	1	1	2	3				1	1	1	3	1	2					2		4	3		1				1			1	2		1			1		2	1	2	Fight	2		1	Comes more often for cuddles
1006	2	1	1	5	1	3				1	2	1	3	2	1		1			2		4	1	1							1	1	2		1				1	1	2	3	Constipation	2		1	Has developed many ciny little quirks
1007	2	2	1	1	1	2				1	2	1	2	1	2					2		2	3	1					1			1	2		2				1	2	2	2	Tooth, ingrowing claw	2		1
1008	2	1	1	1	1	3		1			1	1	3	1	2					2		4	3	1				1	1			2	2		3				1	1	2	4	CRF	1	CRF	1	Another person to care for and talk to although he's stone-deaf
1009	2	2	1	3	1	3		1			2	1	2	1	2					2		4	2	1				1	1			1	1	14	1			1		1	2	3	Clip claws, vaccs.	1	Lame	1	She is a wonderful companion and talks back whenever she is addressed by me
1010	2	1	1	1	2	3		1			1	2	2	1	1				1	1	2	2	3		1			1	1			1	2		1				1	1	2	4	Vaccs. Teeth, cystitis	2		1	He has a most endearing nature
1011	2	1	1	1	2	1		1			2	2	2	1	2					2		4	1	1				1	1			3	2		2			1		1	2	3	Vaccs., teeth, eye	2		1	More pleasure. A closer relationship built up over the years with ever greater mutual mind reading
1012	1	1	1	1	1	3				1	1	3	2	1	2					2		4	1	1					1			1	2		1				1	2	2	2	Teeth	1	Partially sighted from birth	1	He wants to be nursed more
1013	1	1	1	1	2	3				1	2	1	1	2	2					2		4	3		1			1	1			3	2		1				1	1	2	2	Alopecia	2		1	One of the family
1014	1	2	1	1	1	3		1			2	1	2	1	2					2		4	1				1				1	3	2		1			1		1	2	1		2		1	Has always been and still is part of the family and is always around. Lovely character whose timidity has made us very protective of her
1015	1	2	1	3	1	3	1				1	2	2	1	1	1				1	1	4	2	1				1				3	2		1			1		2	1	2	Vaccs., teeth, vomiting	2		1	So loving
1016	1	1	1	1	1	2				1	1	3	2	1	1			1		1	1	4	2				1	1	1			1	2		1		1			2	2	1		2		1	Has trained us to do exactly what he wants
1017	2	1	1	2	1	3				1	2	1	2	2	2					2		4	3		1						1	3	2		2			1		2	2	3	CRF	1	CRF. Deceased	1	We loved him so much and he conforted me in times of trouble
1018	1	2	1	1	1	3			1		2	1	2	1	1				1	2		4	2	1				1				1	2		1			1		2	1	1		2		1	So affective and we know her
1019	1	2	1	3	1	3				1	1	1	2	1	2					2		4	2	1				1				1	2		1	1				2	2	2	Diabetic, flea allergy	1	Diabetes	1	More sociable and a true family member
1020	1	1	1	2	1	3				1	1	2	2	2	2					1	1	2	3	1							1	1	1	11	1				1	2	2	2	Vaccs., clip claws	2		1	Wonderful character
1021	2	1	1	1	1	3				1	1	1	2	1	2					2		4	2	1				1	1		1	1	2		1				1	2	1	2	Ear infection	2		1	Knows exactly how to play with us to get everything he wants and I enjoy him in those games
1022	1	2	1	3	1	2		1			1	2	2	2	2					1	1	4	3		1			1	1			1	2		1			1		2	2	1		2		1	Loves attention and responds so happily with loud purring
1023	1	1	1	1	2	3				1	2	1	3	1	1			1		2		2	2		1			1	1			1	1		1			1		2	2	2	Bite wounds	2		1	Demanding and vocal like a baby. He makes us feel needed
1024	1	2	1	1	1	3				1	1	3	3	1	1			1		1	1	2	3			1		1			1	1	2		1				1	2	2	1		2		1	Makes sociable noises and likes to be close to us
1025	2	2	1	1	1	2				1	1	3	3	1	2					2		2	3	1					1			1	1	15	1			1		1	1	2	Arthritis	1	Arthritis	1	Good friend to us
1026	2	2	1	1	1	3				1	1	1	3	2	1					1	1	2	3		1				1			1	1		2			1		1	1	4	Cystitis	2	Deceased	1	More loving and better company
1027	1	1	1	1	1	2				1	1	1	2	1	1				1	1	2	4	3	1				1				1	2		2		1			1	2	2	CRF	2		1	We see much more of him
1028	1	2	1	1	1	2				1	1	1	3	1	1				1	1	2	2	2	1				1				1	2		1	1				1	2	2	Arthritis	2		1	More sociable and a companion. Loves a cuddle and sits on the table when I sew
1029	1	2	1	1	2	3				1	2	2	1	1	2					2		4	1				1	1				3	2		1			1		1	2	1		2		1
1030	1	1	1	2	2	1				1	2	2	2	2	1	1				1	1	2	3	1				1	1		1	1	2		1		1		1	1	2	2	Ingrowing claw	2		1	The longer I have him, the more I love him
1031	1	1	1	1	2	3				1	2	2	2	1	1				1	1	2	2	2	1				1				1	2		1			1	1	2	2	1		1	Cough	1	"
1032	1	1	1	1	2	3				1	2	2	2	2	2					1	1	4	2	1				1	1			1	2		1		1			1	2	2	Fights, diabetes	1	Diabetes	1	Quality of life is better. Pleasure to have around
1033	1	2	1	1	2	2		1			2	2	2	1	2					1	1	1	2	1				1	1		1	1	2		1			1		1	2	2	Vaccs., gingivitis	1	Blind in one eye	1	Much more than ever, she is so loving
1034	2	2	1	1	1	3				1	1	1	2	2	2			1		1	1	2	3				1	1	1			1	1	15	1			1		1	2	2	Vaccs.	2		1	Wants more attention
1035	1	2	1	1	1	1	1				2	3	2	1	1	1				1	1	2	2				1	1	1			1	1	12	1				1	2	2	2	Viral infection	2		1	Now rules the house
1036	1	2	1	1	1	3		1		1	1	2	3	1	1				1	2		2	3			1		1	1			1	2		1			1		2	2	2	Vaccs., teeth	2		1	She talks to us much more and very affectionate. Always wants to be near us, on our laps, etc.
1037	2	2	1	1	1	2				1	1	2	2	1	1			1		2		4	2				1	1				2	2		1			1		2	1	1		1	Arthritis	1	Less timid than she used to be and will come to be nursed
1038	2	2	1	1	1	2				1	1	1	3	1	1			1		2		4	3		1			1	1			1	1	15	1				1	2	1	2	Deaf, teeth	1	Deaf	1	Loves to be on my knee or on bed with us
1039	1	1	1	1	1	2		1			1	3	2	1	1				1	1	1	4	2				1	1			1	3	2		1			1		2	2	2	Vaccs., fleas, eye infection	2		1	Became more of a companion, is usually around to provide comfort if I'm feeling down
1040	1	1	1	1	1	3				1	2	2	3	1	1				1	2		2	3		1						1	1	2		1		1			2	2	2	Cough	2		2	Asleep so much
1041	1	2	1	2	1	3				1	1	2	2	1	2					1	2	4	2	1			1	1	1			1	1	13	1			1		1	2	2	Cat flu	2		1	My only PET
1042	1	2	1	1	2	2				1	1	1	3	2	2					2		2	3	1				1				2	2		1		1			1	2	1		2		1	Enjoys being nursed
1043	1	2	1	1	1	3		1			2	2	2	1	1				1	2		4	2			1					1	1	2		1			1		1	2	3	Fibroid growth, weight loss, arthritis	2		1	We've loved hr for a very long time
1044	1	2	1	1	1	3		1			2	2	3	1	1				1	2		4	1			1					1	3	2		1				1	1	2	2	Gastric upset, chest tumour	1	Chest tumour	1	Every day is a bonus - such a strong character which makes her a very special cat
1045	1	2	1	1	1	1			1		2	1	1	2	1	1				2		1	1	1					1			1	2		2			1		1	1	3	Weight loss, behaviour, sore mouth	1	Brain damage	2	Anti-social because of other cats
1046	2	2	1	1	2	2			1		1	2	3	1	1				1	2		4	3			1				1		3	1	13	3			1		1	1	4	Hyperthyroid, colitis, eye	1	Blind	1	Sweetest, more placid nature of all our cats
1047	2	1	1	3	1	1				1	2	2	3	1	1			1		1	1	2	3	1					1			1	2		1			1		1	2	2		1	FIV	1	So loving and wise. We love him dearly and he loves us in return
1048	2	2	1	4	1	2				1	1	1	2	1	2					2		2	3	1					1			1	2		1			1		1	2	3		1	CRF, liver, deaf	1	I value her companionship
1049	1	1	1	1	1	3				1	2	2	2	2	1			1		2		4	2		1				1			1	1	Kitten	1			1		1	2	2	Fur balls	2		1	I live alone and he always welcomes me when I've been out
1050	2	2	1	2	1	3				1	2	1	3	1	1		1			1	1	2	3		1				1			1	1	17	1		1			1	1	1		1	Deaf	1	Loyalty and devotion to all the family. Recognises voices on the phone
1051	2	2	1	4	1	2		1			1	1	2	1	1				1	1	1	2	3				1	1	1			1	2		2			1		1	2	4	Skin, polydypsia, eye infection	1	Crf, heart murmur	1	More loving, needs more from us but gives more in return
1052	2	2	1	1	2	1		1			2	3	3	2	2					1	1	2	1	1				1	1			1	2		2				1	1	2	3	Hyperthyroid, teeth	1	Hyperthyroid	1	Welcomes and gives affection. Still flexible
1053	1	2	1	1	1	1				1	2	1	3	2	2					2		2	1	1				1	1			3	2		2			1		1	2	2	Cystitis	2		1	My dearest friend. Growing in love and understanding of each other
1054	1	2	1	1	1	3				1	1	1	3	1	2					2		4	2		1			1	1			3	2		1			1		2	2	2	"	2		1	Company and I love her dearly
1055	2	2	1	5	1	3			1		2	2	2	1	1				1	1	2	2	3		1				1			1	1	18	2			1		1	1	2		2		1	Of course they are
1056	1	1	1	5	1	3			1		2	1	2	1	1				1	2		2	3		1				1			3	2		2			1		2	2	2		1	CRF	1	"
1057	3	2	1	1	1	2			1	1	1	1	3	1	1				1	1	1	2	3		1			1				1	2		3				1	1	2	2	CRF, arthrtitis, clip claws	1	Very thin	1	Now our only pet
1058	2	2	1	2	2	1				1	1	2	2	2	1			1		2		4	2	1				1	1			1	1	16	1			1		2	2	4	Losing weight	1	Deaf, confused	1	Just as affectionate. Follows us around house
1059	2	2	1	1	2	3			1		2	1	2	1	2					2		4	1			1		1				1	2		1			1		1	2	2	Abscess fight	2		1	As I am a widow, we are great company to each other
1060	2	1	1	3	2	2		1			1	2	3	1	2					2		4	2		1				1			3	1	10	1			1		2	1	1		2		1	Settled in so well, shows lots of affection
1061	2	2	1	3	1	2		1			2	1	3	1	1		1			1	1	4	3				1	1				1	2		1		1			1	2	2	Tail trapped in door	1	Deaf	1	Still friendly, affectionate, healthy
1062	1	2	1	2	2	3		1			2	2	3	1	2					2		2	3	1				1	1			1	1	8	1			1		1	2	1		2		1	More affectionate and talks more
1063	1	1	1	3	1	3				1	2	1	2	1	1				1	2		2	1		1				1			3	2		2		1			2	2	2	Teeth, vaccs., abscess	2	Arthritis	1	Affectionate
1064	1	1	1	6	1	1				1	1	2	3	2	1				1	1	1	2	3		1			1				3	2		1		1			2	2	3	Dental	2		1	More sociable when awake seeks human company
1065	2	2	1	1	1	1				1	1	2	3	1	1				1	1	1	2	3			1			1			1	2		1		1			2	2	3		1	Blind	1	Much more 'clingy'
1066	3	2	1	1	1	1				1	1	1	3	2	2					1	1	2	1	1				1	1			1	2		1	1				1	1	2		2		1	He is the only one and we are great friends
1067	1	2	1	1	1	3				1	2	2	2	2	2					1	1	3	1	1							1	1	2		1		1			2	1	1		2		1
1068	1	2	1	2	1	3				1	2	1	3	1	1		1			1	2	2	3			1		1				3	2		2		1			1	2	2	CRF	2		1	She has given us so much love and pleasure over the years that we look after her now in return
1069	1	1	1	3	1	3		1			2	1	2	1	1				1	2		2	1				1				1	3	2		1			1		1	2	3	FUS	2		1	I love em. My husband also loved them until he died 4 years ago. They are a link with him
1070	1	2	1	1	1	3		1			2	1	2	1	1				1	2		2	1				1				1	3	2		1			1		1	2	2	Teeth	2		1
1071	1	2	1	1	2	3				1	2	3	3	1	2					2		1	1			1		1	1			1	1	12	1			1		1	1	2	Eczema, hearing	1	Deaf	1	We love cats - old cats
1072	1	1	1	4	2	2				1	2	1	3	1	2					2		2	3	1							1	1	1		1				1	2	2	2	CRF	1	Deaf, CRF	1	He is such a character and we love him very much
1073	1	2	1	4	2	3			1		2	2	2	1	1				1	2		2	3		1			1				2	2		1				1	1	2	2	Vaccs.	2		1	She becomes even more precious as times goes by
1074	2	1	1	2	2	3				1	2	2	2	1	2					2		2	3		1		1				1	1	1	12	1			1		1	1	4	Teeth, abscess, eyes	1	Blocked tear duct	1	Even more so if possible. The amount of understanding and closeness between the 3 of us is remarkable
1075	1	2	1	2	1	3		1			2	3	2	2	2					2		2	2		1				1			1	1	10	1			1		2	2	2	Vaccs., dermatitis	2		1	She needs more affection and attention
1076	3	2	1	1	1	3				1	2	1	3	1	2					1	2	2	3	1				1	1			1	2		3			1		2	2	2	Flea allergy, tumour, cystitis, fits	1	Liver/kidney	1	Much more affectionate and talks to us
1077	2	1	1	1	2	1				1	1	1	2	1	2					2		3	3	1				1				1	1		1		1		1	2	2	2		1	Arthritis	1	Because he is one of the family and gives much love
1078	1	2	1	1	1	3				1	2	1	3	1	2					1	1	2	2			1		1	1			3	1	11	1				1	1	2	2	Vaccs.	2		1	Great companion
1079	4	1	1	3	1	1		1			1	1	3	1	2					1	1	2	2	1					1			1	2		1	1				2	1	1		2		1	Still keeps the family around
1080	2	2	1	1	1	3				1	1	1	2	1	1				1	2		2	3		1						1	1	2		1			1		1	1	1		2		1	Still the same cat she has always been
1081	2	1	1	1	1	3				1	1	1	3	1	1		1			2		2	3	1						1		1	1	Always	2		1			1	2	2	Fight	1	Deaf, arthritis	1	Still a cat full of character
1082	1	2	1	1	2	3				1	1	2	3	2	2					2		4	3	1				1	1			1	1	14	1			1		2	2	3		1	Hyperthyroid	1
1083	2	2	1	1	2	3				1	1	1	2	1	2					1	1	2	2	1			1		1			1	2		1				1	2	1	3	Teeth, vaccs.	1	Arthritis	1	More communicative and needs more help
1084	2	2	1	1	2	1				1	2	1	2	1	1				1	2		3	2			1		1				3	2		1				1	2	2	3	Eczema, cystitis	1	Lymphosarcoma. Deceased	1	Companionable
1085	2	1	1	1	1	1				1	1	3	3	1	1			1		1	1	2	2			1			1			1	1		2			1		2	2	1		2		1	He insists on being with us
1086	1	1	1	1	1	1				1	2	3	3	1	1			1		2		2	2	1					1			3	2		1			1		2	1	2		2		1	We understand each other very well. He is very demonstrative and responsive
1087	1	1	1	1	1	1				1	2	3	3	1	1			1		2		2	2	1							1	3	2		1			1		2	1	2	Teeth	2		1	He is very good natured and responds to affection
1088	3	2	1	1	1	2				1	1	1	3	1	1		1			1	2	2	1			1		1				1	1	18	2			1		1	1	4	Teeth	2		1	She is always affectionate
1089	3	2	1	1	1	2				1	1	1	3	1	1				1	1	1	2	1			1		1	1			3	1	18	2			1		1	1	4	Teeth, arthritis	1	Deaf	1	Still my old bag and very affectionate
1090	1	1	1	1	1	1		1		1	1	1	3	1	1		1			2		2	2				1		1			3	2		2		1			2	1	3	CRF, teeth	1	CRF	1	Sorry he is fragile and more nervous. I try to give him more attention
1091	1	1	1	1	1	3			1		2	2	2	1	2					2		2	3		1				1			1	1	15	1			1		2	1	2	Teeth	2		1	Good company, part of the family
1092	1	2	1	1	1	1		1			2	2	3	1	2					1	1	4	3			1			1		1	3	1	11	1			1		1	2	4	Allergy to fleas, digestive problem	1	Arthritis	1	Very affectionate and good company, although I worry about her health
1093	2	2	1	4	1	3		1			2	2	2	1	2					2		4	2	1					1			1	2		1			1		2	1	3	CRF	2		1	More dependent/sociable. Never ill. Live alone with her
1094	1	1	1	6	1	3		1		1	2	1	2	1	2					2		2	2				1	1	1			1	2		1			1	1	1	1	2	Fights, bronchitis	2		1	More affectionate to us and visitors
1095	1	2	1	1	1	2		1			2	1	2	1	1				1	1	2	2	3				1				1	3	2		1		1			1	2	2		1	Troubles	1	Understand her better after all these years
1096	1	1	1	1	2	3				1	2	3	3	1	2					2		4	3				1		1			2	2		1			1		2	2	1		2		1	Now no. 1 in my home
1097	1	1	1	1	1	3			1		1	1	2	1	2					1	1	4	2	1				1				1	1	5	1	1				2	2	2		2		1	Always been a pleasure
1098	2	2	1	2	1	1				1	2	1	3	2	1			1		2		2	3		1				1			1	2		3			1		2	2	1		2		1	Spending more time inside and seems to enjoy our company
1099	4	2	1	2	2	3				1	2	3	2	2	2					2		4	2	1							1	3	2		1			1		2	1	2		2		1
1100	3	2	1	1	2	1			1		2	2	2	2	1	1		1		2		2	2	1				1	1			1	1	26	1		1			1	2	2		1	Deaf	1	So affectionate, watches my mouth and responds to hand movements/gestures
1101	1	1	1	1	1	3				1	2	2	3	1	2					2		4	2				1				1	1	2		1				1	2	2	2	Fights, vaccs.	2		1	Graceful, lovely member of the family. A source of great pleasure
1102	2	2	1	1	1	3		1			2	1	3	2	1		1			2		3	2	1							1	3	2		1		1			1	2	1		2		1	Family firend, still affectionate and loving
1103	1	2	1	1	2	1		1			1	2	2	1	2					2		4	2				1		1			1	1	10	1				1	2	2	2	Vaccs., clip claws	2		1	Does not wander off, became one of the family
1104	1	1	1	1	1	3				1	2	2	2	1	1			1		1	2	2	3		1				1			3	1		1			1		2	2	2	Fight	1		1	We have been through much together
1105	4	2	1	1	1	1				1	2	2	3	1	1			1			2	2	1			1				1		3	2		1			1		1	2	2	Vaccs.	2		1	We know each others ways, we are both slowing up together
1106	1	2	1	1	1	2		1			1	3	2	1	2					2		2	3		1			1				3	2		1	1				1	1	2	Fights	2		1	Always loving but more so
1107	4	2	1	1	2	3		1			2	3	3	1	2					2		2	3	1							1	3	2		1		1			2	2	1		2		1	Very affectionate and as demanding as a kitten
1108	1	1	1	4	1	1				1	2	3	2	1	1	1				2		2	3				1		1			1	1	11	1			1		2	2	2	Fights	2		1	He is at home more
1109	1	2	1	4	1	3				1	2	1	2	1	1		1			2		2	2	1					1			1	2		2				1	2	2	2	Vaccs.	2		1	When younger, she would disappear. She stays at home or in garden all the time
1110	2	2	1	5	1	2				1	2	1	2	1	2					2		2	3				1				1	1	2		1			1		1	1	2		1	CRF	1	We love each other, she is a great listener
1111	1	2	1	1	2	3		1			2	2	2	1	1				1	2		4	3				1	1				3	2		1			1		2	2	2	FUS, teeth	1	FUS	1	Very wise, well organised and communicates well
1112	2	1	1	1	2	3				1	1	2	2	1	2					2		4	1	1				1				3	2		1			1		1	2	3		2		1	As I get older, I appreciate his company more than ever
1113	1	2	1	1	1	1		1			1	3	2	1	1			1		2		2	1		1			1				3	1	Always	1			1		2	2	3	Teeth	2		1	Sociable and affectionate with a great personality
1114	3	1	1	1	2	2		1			1	1	3	1	2					2		2	2		1				1			1	2		1			1		1	2	2		2	Blind, CRF	1	He's part of the family
1115	2	2	1	1	2	3		1		1	1	1	2	1	1		1			2		2	3		1				1			1	2		1			1		1	1	2	Claws clipped, teeth	1	Arthritis, cataracts	1	She is gem, very, very unique cat
1116	1	1	1	1	2	3		1		1	2	2	2	1	1		1			2		4	2				1		1			1	2		1				1	2	2	1		1	Cataracts	1	He knows I realise his sight is bad
1117	3	2	1	1	1	2				1	1	2	3	1	1		1			1	2	2	2				1	1	1			1	2		2			1		2	1	4	Clip claws, obese, arthritis	1	Deaf, arthritis	1	Affectionate, responsive and needs attention from the others
1118	3	1	1	1	2	3		1		1	2	2	2	1	1			1		2		4	2	1				1				1	2		1				1	1	2	4	Fights	2		1	Extremely intelligent. Pleasing to see him attached to a younger cat we also own
1119	1	1	1	3	1	1			1		2	2	2	1	2					2		4	2		1						1	3	1	12	1			1		1	1	3	Abscess, ruptured cruciate	1	CRF	1	Gives and receives affection. Very vocal, Greeting on my return to often empty house
1120	1	1	1	1	1	3		1			2	2	2	1	1				1	2		4	3	1				1				3	1	10	1			1		2	2	1		2		1	He's an old softer
1121	1	2	1	3	1	2		1			1	1	3	1	1				1	2		2	3		1						1	1	2		2		1			1	1	3	Constipation	1	Constipation	1	Affectionate
1122	1	1	1	3	1	2				1	1	1	3	1	2					2		4	3	1				1	1			2	2		1			1		1	2	2	Teeth	1	Blind	1	His influence over the family continues to increase. He has got us all under his paw. He makes us happy
1123	1	2	1	1	2	3		1			1	2	2	2	1				1	2		4	2		1			1	1			3	1	8	1				1	2	2	1		2		1	Becoming more affectionate
1124	1	1	1	1	2	3		1			2	2	3	1	1		1			1	2	2	3		1					1		3	2		2			1		2	2	2	Fight	2		2	He doesn't come to be nursed
1125	2	2	1	1	1	3		1			2	1	2	2	2					2		2	3	1				1	1			1	2		1				1	2	2	2	Clip claws	2		1	More affectionate and talks to us
1126	2	1	1	1	1	2				1	1	1	2	1	2					1	1	2	3	1				1	1			1	2		1	1				2	2	2	Teeth, fights	2		1	I'm at home more, his good company and talks to me more
1127	2	1	1	3	1	3			1		1	1	2	1	2					1	2	2	1		1	1		1	1			1	2		1				1	1	1	3	Teeth, pancreatitis	1	Arthritis	1	Very affectionate, companion
1128	4	1	1	1	1	3		1			2	2	2	2	2					2		4	2				1	1				3	2		1		1			1	2	1		2		1	He's wonderful. I would always get an older cat from cat rescues
1129	2	2	1	2	2	3			1	1	2	2	2	1	1			1		2		4	2			1		1			1	3	2		2	1				2	2	1		2		1	Very friendly and talkative. Good company
1130	2	1	1	1	1	3	1				2	3	3	1	2					1	2	2	3	1				1				1	1	16	1			1		2	2	2	Arthritis	1	Arthritis	1	More affectionate
1131	2	2	1	1	1	2		1			2	1	3	1	2					2		2	3		1				1			1	2		1			1		1	1	1		2		1	More calm, peaceful, affectionate
1132	3	2	1	1	1	3		1			2	1	3	1	2					1	1	2	3			1		1	1			1	2		2		1			1	2	4	Fight, CRF, clip claws	1	Arthritis	1	Even more of a character. Can act like a 10 year old
1133	2	2	1	1	1	2		1			1	3	3	1	2					2		2	3				1		1			1	2		1				1	2	2	4	Clip claws	2		1	Extremely affectionate and never has worms because she doesn't hunt anymore
1134	1	1	1	1	1	3				1	2	2	2	2	1				1	2		2	2			1		1	1			1	2		1				1	2	2	1		2		1	Used to be. Has settled down a lot now
1135	1	1	1	1	1	3				1	2	2	2	2	1		1			2		3	2	1							1	1	2		1				1	2	2	2	Fight, CRF, clip claws	2		1	When he's indoors, he still makes straight for my lap
1136	1	1	1	1	1	3		1		1	2	2	2	2	2					1	1	4	1			1		1				1	2		1				1	1	2	2	Ears	2		1	One of the family
1137	4	1	1	1	1	3				1	2	1	2	1	2					2		4	2	1							1	3	2		1			1		1	1	1		2		1	More so. He was such a tiger when younger
1138	1	1	1	1	1	3		1			1	2	2	1	2					1	1	1	1	1					1			3	2		1			1		1	2	2	Arthritis, fur balls	2		1	Always needed and supplied company
1139	2	1	1	4	1	1			1		2	1	3	1	1				1	1	1	2	3		1				1			1	1	16	1			1		1	1	4	Teeth, diarrhoea, fits	1	Diarrhoea. Dead	1	Like an old friend, very loving
1140	2	2	1	4	1	1			1		2	1	3	1	1				1	1	1	2	3		1				1			1	1	16	1			1		1	1	3	Teeth	2	Dead	1	Lively and affectionate
1141	2	2	1	4	1	1			1		2	1	3	1	1		1			1	1	2	3		1				1			1	1	16	1			1		1	1	3	Teeth	1	Deaf. Dead	1	A one-man cat and would not leave his side especially in old age
1142	2	2	1	3	1	1			1		2	1	3	1	1				1	1	2	2	3			1					1	1	2		2		1			2	2	2		1	Deaf. Arthritis	1	Still has the sweet loving nature. She is always there
1143	1	1	1	4	1	2		1		1	1	1	3	1	1		1			1	1	2	2	1				1	1			3	1	10	1			1		2	2	3	CRF, Rhinitis	1	CRF	1	Gives such pleasure to the whole household. Very affectionate and amusing
1144	1	1	1	2	1	3		1			2	1	3	1	1			1		1	1	4	3			1		1	1			1	2		1			1		1	1	4	Liver, heart	1	Heart condition	1	Very affectionate
1145	2	1	1	1	2	1		1			2	3	3	1	1			1		1	1	2	3		1			1	1			1	2		1				1	1	2	2	Bite abscess	2		1	From a frightened stray to a friend
1146	3	2	1	3	1	3				1	1	1	2	1	2					1	1	2	3	1					1			1	1	12	1			1		1	1	4	Clip claws	2		1	Our household revolves round her
1147	1	1	1	1	1	1				1	1	1	3	1	2					2		4	2	1				1	1			3	1	Always	1		1			2	2	4	CRF, Rhinitis	1	CRF	1
1148	1	2	1	2	1	3	1				2	2	2	1	1			1		1	1	2	1	1							1	3	2		1			1		1	1	2	Fight abscess	2		1	Still a friend/character. Independent
1149	1	2	1	2	2	1	1				2	2	2	1	1				1	2		2	1			1		1	1			3	2		1	1				1	2	2	"	2		1	A friend and very affectionate
1150	1	2	1	1	2	3			1		1	1	3	2	1		1			1	1	3	1				1	1	1			1	2		1			1		1	1	2	Flea allergy	2		1	Lovely and gives so much pleasure
1151	1	2	1	1	1	3		1			1	2	3	2	2					2		4	3	1					1			1	2		1				1	1	2	1		2		1	Likes doing her party prices
1152	1	1	1	4	1	3		1			2	2	1	1	2					1	1	4	2				1				1	1	2		1			1		1	2	1		2		1	Playful, affectionate and loving
1153	1	2	1	1	1	2				1	1	2	2	2	1	1				1	1	2	3				1			1		3	2		1			1		1	2	1		2		1	Has her own personalty
1154	1	1	1	1	1	3				1	1	2	2	2	1				1	1	1	4	3			1					1	3	2		1			1		2	2	1		2		1	Own characteristics
1155	2	2	1	2	1	1				1	2	2	2	2	1				1	1	1	2	3				1		1			1	1	14	1			1		1	1	2	Weight loss	2		1	Last animal link with dead husband
1156	2	2	1	1	1	1				1	1	1	3	1	1			1		2		2	3	1				1	1			1	2		1	1				2	2	2		2		1	She needs me more
1157	2	2	1	4	1	3		1		1	2	2	3	2	1				1	1	2	4	3				1				1	3	2		1		1			2	2	2	Blind	1	Blind	1	Continues to be sociable
1158	2	1	1	3	1	2				1	1	1	2	1	2					2		2	2	1				1				1	2		1			1		1	2			2		1	Indoors more and loves company
1159	1	2	1	1	1	2		1			2	2	2	1	2					1	1	4	2				1				1	1	2		1				1	2	1	2	Fits	1	Fits	1	Unqualified affection
1160	3	1	1	1	2	2				1	2	2	2	2	1	1				2		4	3		1				1			3	2		2				1	2	1	2	Clip claws	1	Deaf, arthritis	1	Around more, likes to sit on laps
1161	1	2	1	2	1	1		1			2	2	2	1	2					2		3	1			1		1	1			1	1	9	1	1				1	1	2	Fight, arthritis	1	Arthritis	1	Delighted to see me
1162	2	1	1	1	1	1				1	1	3	3	1	1				1	2		4	3		1						1	1	2		2		1			2	2	2	Weight loss	2		1	Still friendly, good company
1163	1	1	1	4	1	3	1				1	2	2	1	2					2		4	2	1				1	1			1	2		1	1				1	2	1		2		1	Such affectionate - teaching me so much
1164	1	2	1	1	1	3		1			2	2	2	1	1				1	1	1	4	1		1				1			1	1	10	1			1		1	2	1		2		1	So demanding at night, worse than any husband
1165	2	1	1	4	1	3				1	1	1	2	1	2					2		2	3	1					1			1	2		1			1		2	2	3	Trim claws, booster	2		1	Demands more attention/shows more affection
1166	1	2	1	1	2	1		1			1	1	3	1	2					2		4	3				1	1				3	2		1			1		2	2	2	Eczema, fur pulling	1	Eczema	1	Less nervous, more placid
1167	1	2	1	1	2	3				1	2	2	3	1	2					2		2	3		1			1	1			1	1	12	2				1	1	2	4	Fight wounds, vacc., constipation	1	Liver, arthritis	1	Very loving and gentle
1168	1	2	1	1	2	3		1			2	3	2	1	1				1	1	1	1	1		1				1			3	2		2				1	1	2	1		2		1	Needs to be sitting close to me and wants more cuddles
1169	2	2	1	3	1	1		1			2	2	3	1	1				1	2		2	1	1				1				3	2		1			1		1	1	2	Bladder problems, vaccs.	2		1	I still love her very much and she is beautiful
1170	2	2	1	6	1	3		1			1	1	2	1	1				1	1	1	4	2	1				1	1			1	1	8	1			1		1	2	2		2		1	Funny daughter and we knew each other's ways so well
1171	1	2	1	1	2	1				1	2	1	3	2	2					2		2	2				1	1	1			3	2		1			1		1	2	1		2		1	Even more responsive than used to be, delightful companion, appreciates the attention we give her
1172	2	2	1	1	1	3				1	2	1	2	1	2					2		2	3	1					1			1	1	16	1			1		1	2	4	His allergy	1	Heart murmur	1	Love her, good pas, been through a lot together
1173	2	2	1	1	1	3				1	1	1	2	1	2					2		2	3		1						1	3	2		2		1			1	2	2	Flea, loss of appetite	2		1	She always has been
1174	1	1	1	1	1	3		1			2	3	3	1	1	1				1	2	2	1			1			1			3	2		1				1	2	1	1		1	Teeth	3	Loves to be nursed. Husband says no because of toilet indoors
1175	2	2	1	1	1	2		1			1	2	3	1	2					2		2	3				1			1		1	2		2		1			1	2	3	Vaccs., dehydration, clip claws	1	Deaf, blind, arthritis	1	Little rituals that are performed
1176	1	2	1	1	1	3				1	1	1	2	1	1				1	1	2	2	2	1				1	1			1	2		1	1				2	2	4	Vaccs., teeth, hyperthyroid	1	Hyperthyroid	1	More affectionate, constant companion
1177	2	2	1	1	2	2				1	1	1	3	1	1				1	1	2	2	3			1			1			1	1	Always	1			1		1	1	4	Vaccs., cystitis	1	Cystitis	1	Spends more time with us. Wants constant contact
1178	1	2	1	1	1	3			1		2	3	3	1	1				1	1	2	2	3			1		1	1			1	2		1			1		1	2	4	Vaccs., melanoma, abscesses, arhtritis	1	Arthritis	1	more affection and more friendly
1179	2	2	1	1	1	2				1	2	1	3	1	2					1	2	2	3			1		1	1			3	1	15	1			1		2	2	2	Flea allergy, hormone imbalance	2		1	More affectionate, better company
1180	1	2	1	4	1	1		1			2	3	3	1	1				1	2		2	3		1			1	1			1	1	15	2			1		1	2	2	Dental, night calling	2		1	15years is a long time to be part of the family
1181	1	1	1	1	2	2		1			1	1	2	1	2					2		4	2	1					1			3	1	Always	1	1				1	2	2	Fight abscess, flea allergy	2		1	Close companion
1182	3	2	1	2	2	2			1		2	1	3	1	1				1	2		2	3			1					1	3	2		2		1			1	1	4		2		1	Affectionate and still here
1183	1	1	1	4	1	3		1			2	1	3	2	1				1	2		2	3	1				1				3	2		1		1			2	2	1		2		1	Why should it be any different
1184	1	1	1	1	1	1				1	1	2	3	2	1				1	2		2	3	1				1	1			1	2		2		1			2	2	1		2		1	Softer in old age
1185	1	2	1	2	2	3		1			2	3	2	1	1				1	1	1	4	2				1	1				1	2		1	1				2	2	1		2		1	Much less of a loner, more affectionate, more of a house cat
1186	1	2	1	1	1	3		1			2	1	3	1	1				1	1	2	4	2		1						1	3	2		1			1		1	1	2		2		1	Still the same in all ways
1187	1	1	1	1	2	2				1	1	1	3	1	2					1	1	2	3		1			1	1			1	1	14	1				1	2	1	2	Vaccs., B/S renal, clip claws	2		1	Has us at his back and call one of the family, wouldn't be without him
1188	2	1	1	3	1	1				1	2	1	3	1	2					2		2	1				1		1			1	1	Always	2				1	1	1	2	Vaccs., teeth, constipation	1	Fracture pelvis, RTA	3	Still a pleasure. Reessy in house
1189	1	2	1	1	2	3				1	2	3	2	1	1	1				2		4	2			1					1	3	2		1	1				2	2	1		2		1	Still as loveable and as much of a character as always
1190	1	1	1	1	2	1			1		2	2	1	1	1				1	2		4	1	1				1				3	2		1			1		1	2	2	Flea allergy, hormone imbalance	1	Flea allergy	1	Calmer and more loving
1191	1	1	1	4	2	3				1	2	2	3	1	2				1	1	1	2	1		1			1				1	2		1			1		1	2	4	Vaccs.	1	Uveitis	1	Very companiable
1192	1	2	1	1	1	3				1	2	1	3	1	1				1	1	1	2	2				1	1				1	1		2			1		2	1	1		2		1	Much happier and contented
1193	1	1	1	1	1	1				1	1	3	2	2	2					2		4	3		1			1	1			1	2		1				1	1	2	2	Hyperthyroid	1	Hyperthyroid	1	Affectionate and part of family
1194	1	1	1	1	2	2				1	1	2	3	2	2					2		4	3	1				1				1	2		2				1	1	1	1		2		1	Affectionate
1195	1	1	1	1	2	3				1	2	2	2	1	2					2		4	2				1				1	1	1	10	1	1				1	1	1		2		1	Loving, fun, intelligent, naughty, what more could one want?
1196	1	1	1	1	1	3		1			1	2	2	1	1				1	2		4	2	1							1	1	2		1	1				2	2	2	Fight abscess, flea allergy	1	Arthritis (RTA)	1	Hand reared. Always humanised character
1197	1	2	1	1	1	1		1			2	2	3	2	1				1	2		2	2			1					1	1	2		1	1				1	1	2	Vaccs.	2		1	Always been a lap cat
1198	2	2	1	1	1	3		1			1	1	3	2	2					1	1	2	3		1				1			3	2		2			1		1	1	4	Arthritis, infection, wart removed, renal	1	Arthritis	1	Given me a great deal of pleasure, it's now my turn to look after her
1199	1	1	1	1	2	1				1	2	2	3	1	1				1	2		2	3				1			1		1	2		2		1			2	1	3	Stroke	1	After effects of stroke	1	Wonderful memories
1200	1	1	1	1	1	3		1			1	2	2	1	1				1	2		4	3	1				1	1			1	1	8	1	1				1	2	2	Teeth, fused vertebrae	1	Fused vertebrae	1	Daft as a bush but not oppressive
1201	1	2	1	1	1	3				1	1	2	2	1	2					1	1	4	2			1					1	1	2		1				1	1	2	2	Worm infection	1	Cystitis	1	We know each other better now
1202	2	1	1	1	1	2		1			2	1	3	1	1				1	2		2	3		1						1	1	2		1			1		1	1	2	Vaccs., teeth	2		1	Still as affectionate as always
1203	2	1	1	1	1	3		1			2	1	3	1	1	1				2		2	1	1					1			1	1	12	2			1		1	1	2	Vaccs., teeth	1	Deaf	2	Loud calling at night
1204	1	2	1	2	2	1			1		1	3	2	2	2					1	2	2	3		1			1				3	2		1			1		1	2	3	Teeth	2		1	We only have each other
1205	2	1	1	1	1	3		1			2	3	3	1	2					1	1	2	3				1		1			1	2		1				1	1	2	2	Vaccs., arthritis	1	Arthritis	1	So loving, constant companion, intelligent
1206	2	1	1	1	1	1				1	1	1	2	1	2					2		2	1	1				1				1	2		1				1	1	1	3	Hormone imbalance, RTA	1	Hormone imbalance	1	More affectionate
1207	3	1	1	1	2	2				1	1	1	3	1	1				1	1	1	2	1				1				1	1	2		2			1		1	1	4	Teeth, CRF, epilepsy	1	CRF, epilepsy, senile, arthritis	1	He had a presence
1208	2	1	1	3	1	1			1		2	1	3	1	1				1	2		2	3		1						1	1	2		2			1		1	1	4	CRF	1	CRF, stomach	1	Very fond of him. Shared many experiences
1209	2	2	1	6	1	3			1		2	1	3	1	1				1	1	1	2	3		1						1	3	2		2			1		1	1	4	CRF	1	CRF	1	" "
1210	1	2	1	1	1	3				1	2	1	3	1	2					1	1	2	3		1			1	1		1	1	1	12	1			1		1	2	1		2		1	So cuddly, love to watch her
1211	1	1	1	1	1	2		1			2	1	2	1	1				1	1	2	2	2	1					1			1	2		1				1	1	2	2	CRF, hairballs	1	CRF	1
1212	1	2	1	2	1	3		1			2	2	3	1	1	1				2		2	3				1	1				3	2		1			1		1	2	2	Arthritis	1	Arthritis	1	Quiet in the house
1213	4	2	1	2	2	3				1	2	2	2	1	2					2		4	2			1		1	1			1	1	Always	1	1				1	1	1	Vaccs.	2		1	Still loving company. Greets you as you come home
1214	1	2	1	1	2	1				1	2	2	2	2	2					2		2	2	1				1				1	2		1				1	1	2	2		2		1	More of a character, more affectionate
1215	2	2	1	3	2	2		1			1	1	3	1	1				1	2		2	3		1				1			2	2		2				1	1	1	4	Dental, tumour removed from toe	2		1	Really good friends
1216	1	2	1	1	1	3		1			1	1	2	1	1	1				2		2	2		1				1			1	2		2			1		1	1	2	Vaccs.	2		1	Not quite so nervous
1217	2	1	1	6	1	2				1	1	1	2	1	1				1	2		2	2		1			1	1			1	1	15	1	1				1	2	3	Teeth, CRF, epilepsy	1	CRF, liver failure	1	See form
1218	2	2	1	6	1	2				1	1	1	3	1	1		1			1	1	2	1		1			1				1	1	15	2			1		2	2	2	Teeth	1	Arthritis, CRF	1	More vocal, affectionate, restly asleep
1219	1	2	1	1	2	1				1	1	1	2	1	2					2		2	3				1		1			1	2		1			1		1	1	1		2		1	Her warmth and sensitivity towards us and her loving nature
1220	2	2	1	1	1	2				1	1	2	3	1	2					1	2	2	3		1		1		1			1	2		2		1			2	1	4	Cystitis, fight abscess	2		1	Best friend, sees me through troubles. On our own, relates to me
1221	3	1	1	6	2	3				1	1	2	2	1	2					2		2	3		1			1				1	1		1				1	2	2	2	Teeth	2		1	He is inside more often
1222	1	1	1	1	2	3			1		2	2	2	1	1			1		1	1	2	1		1			1	1			1	1	1	1				1	2	2	1		2		1	More responsive, needs reassurance. Great company, a bit demanding at times
1223	3	2	1	1	1	1		1		1	1	1	2	1	2					1	1	2	1			1		1	1			1	2		2		1			1	2	4	Clip claws	2		1	More dependent with individual behaviour patterns
1224	1	2	1	1	1	1				1	2	2	3	1	1	1				1	1	3	3				1		1			1	1	10	1				1	2	2	2	Flea allergy	1	Flea allergy	3	Treasured survivor. We love her. I worry about her needs, especially when she meows.
1225	2	1	1	1	1	3			1		2	1	3	1	1				1	1	2	2	3			1					1	3	2		1		1			2	1	3	Teeth, CRF, epilepsy	1	CRF	1	Lovely natured, gentle, affectionate
1226	1	1	1	1	1	3		1			2	1	3	1	1				1	2		2	3	1							1	3	2		1		1			2	2	1		2		2	Distant, not friendly, always been
1227	2	1	1	1	1	3		1			2	1	2	1	2					2		2	3	1				1				3	2		1			1		1	2	3	Flea allergy	2	Flea allergy	1	Letter M
1228	1	2	1	1	1	3				1	2	2	3	1	2					2		4	2	1					1			3	2		1			1		2	2	2	Vacc., fight abscesses	1	Cataracts	1	Now my only companion
1229	1	2	1	1	1	2				1	1	1	3	1	2					2		2	3			1			1			1	1	15	1		1			1	2	2	Vaccs.	2		1	I love her company
1230	1	1	1	1	2	3				1	1	1	2	1	2					2		4	2	1					1			3	2		1			1		2	2	2	Teeth	2		1	I am on my own with him a lot of the time
1231	1	2	1	1	1	3		1			2	2	2	1	2					2		2	3			1		1	1			1	2		1		1			1	2	1	Vaccs.	2		1	More interested in me!
1232	1	2	1	1	2	2		1			1	1	3	1	2					2		2	3	1				1				1	2		1			1		1	2	1		2		1	Much more now she loves me more than hunting mice and birds
1233	2	2	1	1	2	3			1		2	1	3	1	1				1	1	1	2	1			1		1	1			3	1	15	1			1		1	1	2	Flea allergy	1	Flea allergy	1	Love her as much as always
1234	1	1	1	1	1	3			1		2	1	3	1	1				1	1	1	2	3		1			1				3	2		1			1		2	2	2	Cystitis, fight abscess	2		1	He says in more than when he did when he was very young
1235	1	1	1	1	1	3				1	2	1	3	1	2					1	1	2	2	1					1			1	1	6	1			1		2	2	4	Diabetes, flea allergy, teeth	1	Diabetes	1	He is a major part of our lives
1236	2	2	1	1	1	3		1			1	1	2	1	2					2		4	1		1				1			3	2		1			1		1	1	2	Vaccs., teeth	2		1	Part of the family, wen she does depart it will be difficult to take to a new character

## Sheet: 2015
Reference #	Status	What is your cat called?	How old is this cat? (1 = 11 - 13, 2 = 14 - 16, 3 = 17 - 19, 4 = 20 +)	What sex is this cat? (1 - MN, 2 - ME, 3 - FN, 4 - FE)	What type of cat is he/she? (1 = DSH, 2 = Pedigree)	Does this cat have access to outdoors? (Yes - 1, No - 0)	If '1', how much time does this cat spend outside on a typical day? (0 = 0, 1 = < 1h, 2 = 1 - 6 h, 3 = 6 - 12h, 4 = 12 - 24h, 5 - 24h +)	Does this cat have access to a litterbox?(Yes - 1, No - 0)	Do you Know how much this cat weighs? (Yes - 1, No - 0)	Last weight (last 6 months) kg	Has this cat's weight changed markedly in last year? (0 - Weight loss, 1 - No change, 2 - Weight gain)	Kidney(Yes - 1, No - 0)	Blindness or eye 1s (Yes - 1, No - 0)	0er urinary tract 1s (Yes - 1, No - 0)	Hyperthyroidism (Yes - 1, No - 0)	Diabetes mellitus (Yes - 1, No - 0)	Arthritis (Yes - 1, No - 0)	Heart disease (Yes - 1, No - 0)	Deafness (Yes - 1, No - 0)	Dental disease (1 - 1, 2 - 0)	Urination/defecation inside the house but outside of the litter-tray? (Please indicate which of these phrases best describes how your cat’s behaviour has changed since he/she passed their 11th birthday&nbsp;(or since you have had this cat if he/she was older than 11 when he/she came to live with you):)	Amount of time spent outside? (0 - A lot less than before, 1 - A little less than before , 2 - Same as before, 3 - A little more than before, 4 - Much more than before )	Vocalising/crying/shouting for attention/speaking? (0 - A lot less than before, 1 - A little less than before , 2 - Same as before, 3 - A little more than before, 4 - Much more than before )	Vocalising/crying/shouting at night? (0 - A lot less than before, 1 - A little less than before , 2 - Same as before, 3 - A little more than before, 4 - Much more than before )	Amount of time spent grooming? (0 - A lot less than before, 1 - A little less than before , 2 - Same as before, 3 - A little more than before, 4 - Much more than before )	Agitation/irritation for 0 apparent reason? (0 - A lot less than before, 1 - A little less than before , 2 - Same as before, 3 - A little more than before, 4 - Much more than before )	Sociable with other animals in the house? (0 - A lot less than before, 1 - A little less than before , 2 - Same as before, 3 - A little more than before, 4 - Much more than before )	How sociable is he/she with people? (0 - A lot less than before, 1 - A little less than before , 2 - Same as before, 3 - A little more than before, 4 - Much more than before )	How much time does he/she spend sleeping? (0 - A lot less than before, 1 - A little less than before , 2 - Same as before, 3 - A little more than before, 4 - Much more than before )	Has his/her appetite changed? (0 - A lot less than before, 1 - A little less than before , 2 - Same as before, 3 - A little more than before, 4 - Much more than before )	Does he/she drink the same amount as he/she used to? (0 - A lot less than before, 1 - A little less than before , 2 - Same as before, 3 - A little more than before, 4 - Much more than before )	Been to the vets for vaccinations? (1 - 1, 2 - 0)	Had a weight check at the vets? (1 - 1, 2 - 0)	Been to the vets other than for vaccinations? (1 - 1, 2 - 0)	If 1, what was the reason?	Had a dental operation?	Had a urine test?	If 1, was this because of a 1 or part of a 0 check? (1 - 1, 0 - 0)	Had a blood test?	If 1, was this because of a 1 or part of a 0 check?	Had blood pressure measured? (1 - 1, 2 - 0)	If 1, was it ( 0 - 0, 1 - Normal, 2 - 2)
7584032	Complete	Humphrey	3	1	1	1	1	1	1	3.4	0	0	0	0	1	0	0	0	1	0	2	0	3	3	2	2	2	4	4	4	3	1	1	1	Hyperthyroidism and asthma	0 (1 - 1, 2 - 0)	1(1 - 1, 2 - 0)	0	1(1 - 1, 2 - 0)	1	1	2
		Beau	2	1	2	1	1	1	1	4.5	1	1	0	0	0	0	0	0	0	0	N/A	2	N/A	3	2	N/A	2	2	2	2	2	1	1	1	Gastro-intestinal infection	0	0		1	0	0
7782672	Complete	Billy	1	1	1	1	2	1	1	5	1	0	0	0	0	0	0	0	0	Don't Know	N/A	2	2	N/A	1	N/A	2	2	2	3	2	0	0	0		0	0		0		0
7635506	Uploaded	Blossom	2	3	1	1	2	0	1	3.5	0	0	0	0	1	0	0	0	0	Don't Know	N/A	2	2	2	2	2	3	2	2	1	2	1	1	1	Blood tests re hyperthyroidism	0	0		1	1	0
8964445	Complete	Brockers	3	1	1	1	1	1	1	4.8	1	1	0	0	0	0	1	0	1	0	N/A	0	4	4	2	N/A	2	2	3	1	4	1	0	1	2 drinking, diarrhoea, infected dew claws (auto-immune) - all at different times!	0	1	1	1	1	1	1
8918716	Complete	Claudius	2	1	1	1	2	0	1	5.1	1	0	0	0	0	0	1	0	0	0	N/A	1	3	N/A	1	N/A	2	2	2	0	2	1	1	1	Dental, geriatric screening bloods/urinalysis	1	1	0	1	0	1	1
		Cleo	2	3	1	1	1	1	1	5.3	1	1	Don't Know	Don't Know	0	0	Don't Know	0	0	1		0	4	N/A	0	2	2	4	4	3	4	1	1	1	sores on skin excma and drinking lots	0	0		1	1	Don't Know
		Cosmic	2	3	1	0		1	0		0	1	0	0	1	0	0	0	0	1	N/A	N/A	3	3	1	N/A	N/A	2	4	1	3	1	1	1	hyperthyroid and chronic renal failure treatment, pain management, cystisis	0	1	1	1	1	1	2
7635540	Uploaded	Daisy	4	3	1	1	2	1	1	3.5	2	0	0	0	0	0	1	0	0	0	4	1	2	2	2	2	1	4	4	2	2	0	1	1	Repeat prescription for Metacam checks and annual blood test - mainly for kidney function	0	0		1	0	0
7635557	Uploaded	Felix	2	3	1	1	1	1	1	2.48	0	1	0	0	0	0	0	0	0	1	N/A	0	1	0	1	2	1	3	4	0	4	1	1	1	Teath and kidney disease	1	1	0	1	1	0
		Gomez	3	1	1	1	2	1	1	6.3	1	1	0	0	1	0	1	1	0	0	N/A	2	2	2	1	N/A		3	3	2	3	1	1	1	For asthma, hypertrophic cardiomyopathy, respiratory infections, dehydration which needed iv fluids - sub cut is given at home	0	1	1	1	1	1	2
		Holly	2	3	1	1	1	1	1	2.8	0	0	0	0	0	0	0	0	0	0	N/A	2	N/A	N/A	2	N/A	2	2	2	2	2	1	1	1	Fibrosarcoma - successfully removed 4 years ago; weight loss -scan showed mass in liver Aug 2011 & poss secondaries in lungs; gastroenteritis Feb 2012	0	0		1	0	0
		Kato	2	3	1	1	1	1	1	4	1	0	0	0	0	0	0	0	0	0	N/A	1	3	3	2	N/A	N/A	2	3	N/A	3	1	1	1	cystisis	0	1	1	1	1	Don't Know
7635589	Uploaded	Lady	2	3	1	1	2	1	1	2.76	0	Don't Know	0	1	Don't Know	Don't Know	0	0	0	0	N/A	0	3	N/A	2	N/A	2	4	4	1	1	1	1	1	cystitis upset stomach	0	0		0		0
8170206	Complete	Mole	2	1	1	1	2	1	1	6	1	0	0	0	0	0	1	0	0	1	N/A	2	3	3	2	2	2	2	2	2	3	1	1	0		0	0		0		0
7635575	Uploaded	Molly	2	3	1	1	2	1	1	4.59	0	0	0	0	0	0	1	0	1	0	N/A	1	2	2	2	2	1	3	4	2	2	1	1	1	For her arthritis checks and medication.	0	0		0		0
7635575	Uploaded	Molly	2	3	1	1	2	1	1	4.59	0	0	0	0	0	0	1	0	1	0	N/A	1	2	2	2	2	1	3	4	2	2	1	1	1	For her arthritis checks and medication.	0	0		0		0
7635541	Uploaded	Mustard	3	3	1	1	2	1	1	2.99	0	0	0	0	1	0	0	0	0	0	2	2	4	2	2	4	2	3	2	2	2	0	1	1	Gastritis	0	1	0	1	1	0
7782674	Complete	Nellie	1	3	1	1	1	1	1	3	2	0	0	0	0	0	1	0	0	0	4	2	3	N/A	2	3	2	2	2	3	2	0	1	1	Has constant lumps appearing due to immune system can0t be treated only operated on to remove which is prohibitivly expensive and stressful and unfair on Nellie. Started apppearing over her only eye which is concerning	0	1	1	1	1	1	Don't Know
7635566	Uploaded	Oscar	1	1	2	1	2	1	1	4.2	1	0	0	0	0	0	0	0	0	1	N/A	2	3	2	3	3	2	3	2	2	2	1	1	1	Reocurring eye injections and vomitting	1	0		1	1	Don't Know
7635581	Uploaded	Paulo	2	1	1	1	1	1	1	3.2s	1	1	0	0	0	0	0	0	0	0	4	0	3	2	2	2	2	3	4	1	2	1	1	1	Check up on bloods - kidneys	0	1	0	1	0	0
		Peaches	3	3	1	1	2	1	1	4.3	1	0	0	0	0	0	0	0	0	0	N/A	2	2	N/A	3	2	N/A	2	3	2	2	1	1	1	For stitches after a 2 cat injured her.	1	1	0	1	0	Don't Know
		Peaches	3	3	1	1	2	1	1	4.3	1	0	0	0	0	0	0	0	0	0	N/A	2	2	N/A	3	2	N/A	2	3	2	2	1	1	1	For stitches after a 2 cat injured her.	1	1	0	1	0	Don't Know
		Pepsi	2	3	1	1	1	1	1	3.7	0	1	0	0	0	0	0	0	0	0	N/A	2	N/A	N/A		2	2	2	2	1	3	1	1	1	Weight loss	1	0		1	0	0
7635539	Uploaded	Pipsqueak	1	3	1	1	2	1	1	3.2	1	0	0	0	0	0	0	0	0	0	2	2	2	2	2	2	2	2	2	2	2	0	1	1	Lump removal	0	0		0		0
7635539	Uploaded	Pipsqueak	1	3	1	1	2	1	1	3.2	1	0	0	0	0	0	0	0	0	0	2	2	2	2	2	2	2	2	2	2	2	0	1	1	Lump removal	0	0		0		0
8917041	Complete	Purdy	3	3	1	1	1	1	0		1	0	0	0	0	0	0	0	0	0	3	0	3	3	1	2	3	1	1	2	2	0	0	0		0	0		0		0
8951949	Complete	Sally	3	3	1	1	0	1	1	2.8	0	0	0	1	1	0	1	0	1	1	2	1	3	2	2	2	2	3	3	3	4	1	1	1	Hyperthyroidism on going monitoring and cystitis.	0	1	1	1	1	0
7635505	Uploaded	Saunders	1	3	1	1	3	0	1		1	0	0	0	0	0	0	0	0	0	N/A	2	2	N/A	2	N/A	2	3	2	2	2	1	1	0		0	0		0		0
7635577	Uploaded	Smokey	3	3	1	1	1	1	1	2.54	0	1	0	0	1	0	0	0	1	0	2	0	0	N/A	0	2	2	2	4	3	4	1	1	1	Regular thyroid level checks and kidney function.	1	1	0	1	0	1	1
9096550	Complete	Soophie	3	3	1	1	1	0	0		0	Don't Know	Don't Know	Don't Know	1	Don't Know	Don't Know	0	1	0	N/A	1	4	3	0	2	2	3	4	4	4	0	1	1	Skin 1s, teeth removal	1	0		1	1	1	Don't Know
		Tommy	2	1	1	1	2	1	1	4.1	1	0	0	0	1	0	1	0	0	0	3	1	4	4	2	3	1	3	4	1	3	1	1	1	hyperthyroidism	1	1	0	1	1	1	2
7562672	Complete	treacle	3	1	1	1	2	1	1	3.5	0	0	1	0	0	0	1	1	0	1	3	0	2	2	1	0	2	4	3	2	2	1	1	1	Glaucoma Blocked urinary tract	1	1	1	0		0
7727475	Complete	Truffles	4	3	2	0		1	1	2.8	1	1	0	1	0	0	1	0	1	1	4	N/A	4	3	0	3	N/A	3	4	2	4	0	1	1	Urinary tract infection Strange virus of some sort Blocked anal glands/infection	0	1	1	1	1	1	0
		Uther	1	1	1	0		1	1	6.5	1	0	0	0	1	0	0	0	0	0	2	2	2	2	2		1	1	4	2	2	1	1	1	Hypothyroidism	0	0		1	0	0
8542416	Complete	Vinnie	2	1	1	1	2	1	1	6	1	0	0	0	0	1	0	0	0	1	3	2	2	2	0	2	2	2	2	2	2	1	1	1	Regular sugar curve tests to ensure correct dosage of caninsulin [currently twice daily injection of 0.3 iu].	1	0		1	0	0
7635500	Uploaded	Zed	2	1	1	1	1	1	0		1	0	0	0	0	0	0	0	0	1	3	1	3	N/A	2	2	N/A	3	2	2	2	1	1	1	Cat bite abscess and before that, vomiting	0	1	0	1	1	1	1
			2	1	1	1	1	1	1	4.5	0	0	1	0	0	0	0	0	0	0	N/A	2	N/A	N/A	2	N/A	2	2	2	2	2	1	1	1	Blood profiles, ear mite treatment, eye check	0	0		1	0	0
			2	3	1	1	1	1	1	2.15	0	1	0	0	0	0	1	0	0	0	3	0	2	N/A	0	N/A	N/A	2	4	0	4	1	1	1	kidney failure	1	1	0	1	1	1	0
7814845	Complete	Jasper	2	1	1	1	1	1	0		1	0	0	0	0	0	1	0	0	0	4	0	4	N/A	3	2	3	4	4	3	2	1	1	1	Mysterious red blotch in eye. Attended a cat opthamologist - all confirmed as ok. Just monitoring the area to see if it changes - 1 in the last year	0	0		0		1	1
7814836	Complete	Tammy Romaine	2	3	1	1	3	1	1	3.8	1	0	0	1	0	0	0	0	0	0	N/A	1	4	N/A	3	2	4	3	3	2	2	1	1	1	Cystitis. Over grooming owing to Cystitis. Developed a temporary allergy to "something" which lasted about 8 months and hasn't recurred.	0	1	1	1	1	1	Don't Know
7635554	Uploaded	simbe	3	2	1	1	2	1	0		0	1	0	Don't Know	Don't Know	1	Don't Know	Don't Know	0	0	4	2	2	2	1	2	N/A	2	3	4	4	1	1	1	B+ stelroid	0	1	0	1	0	Don't Know
5753353	Complete	Beau	1	1	1	0	0	1	1	5	1	0	0	0	0	0	0	0	0	1	2	2	3	2	3	2	2	3	2	2	2	0	1	1	Tooth extraction	1	0	1	1	1	0
5741984	Complete	Cleo	1	3	1	0	0	1	1	10 lbs	2	Don't Know	0	0	Don't Know	0	Don't Know	0	0	0	n/a	2	3	3	2	2	2	2	4	3	4	0	1	1	general health check	0	0	0	1	0	Don't Know	Don't Know
5702086	Complete	leo	1	3	1	1	2	1	1	5.5	1	0	0	0	0	0	1	0	0	0	2	1	2	2	1	3	2	3	3	2	2	1	1	1	dental, with pre-anaesthetic bloods & for arthritis	1	1	0	1	0	0
5686205	Complete	Lindy	2	3	1	1	3	1	1	5	1	0	1	0	0	1	1	0	0	0	3	2	n/a	n/a	1	2	2	2	2	2	2	1	1	1	Diabetese	0	1	1	1	1	0
5958557	Complete	0skey	1	1	1	1	2	1	1	3.7	1	0	0	0	0	0	0	0	0	1	n/a	2	2	2	2	2	3	2	2	3	2	0	1	1	teeth	1	0	0	0	Don't Know	0	Don't Know
8522924	Complete	Peanut	1	1	1	1	2	0	0		1	Don't Know	0	Don't Know	Don't Know	Don't Know	0	0	0	0	N/A	2	2	N/A	4	4	2	2	2	2	2	1	1	1	skin issues	0	0		0		0
7836425	Complete	Pudsy	1	3	1	1	2	1	0		2	0	0	0	0	0	0	0	0	0	N/A	2	4	2	2	3	2	3	2	2	2	1	0	0		0	0		0		0
5763536	Complete	Rosy	2	3	1	1	2	0	0		1	0	Don't Know	0	Don't Know	Don't Know	0	0	0	0	n/a	2	2	2	2	n/a	2	2	2	2	2	1	0	0		0	0		0		0
5700755	Complete	Swampy	2	1	1	1	2	1	1	8	0	0	0	0	0	0	0	0	0	0	n/a	3	n/a	n/a	2	n/a	2	2	3	2	3	0	0	0		0	1	0	0		0
5686138	Complete	TC	1	1	1	1	3	1	0		1	0	0	0	0	0	0	0	0	0	n/a	2	2	2	2	2	2	2	2	2	2	1	1	0		0	0		0		0
		Puddin	2	3	1	1	2	1	0		0	0	0	0	0	0	1	0	0	0	N/A	0	3	2	0	N/A	2	2	0	2	2	0	1	1	Bad teeth Arthritis	1	0		1	0	Don't Know	Don't Know
7635513	Uploaded	Blue	3	1	1	1	1	1	1	4	0	0	0	0	0	0	1	0	1	1	3	0	4	4	1	4	1	3	4	4	3	0	1	1	Hit by a car aged ~10 S0-growing tumour detected ~17 Check-ups since	1	1	1	0		1	1
		elsa	2	3	1	1	1	1	0		1	0	0	0	0	0	1	0	0	0	N/A	0	2	N/A	1	2	1	2	N/A	1	2	0	0	1	Diag0sed epileptic	0	0	0	1	1	Don't Know	Don't Know
			1	1	1	1	2	0	0	6	1	0	Don't Know	0	0	0	Don't Know	0	0	0	N/A	2	2	1	2	3	2	2	2	2	2	0	0	Don't Know		0	0		Don't Know		Don't Know
		Bean	2	2	1	1	3	0	1	3.9	0	0	0	0	0	0	0	0	0	1	3	3	4	3	2	2	N/A	3	2	3	2	1	1	1	Dental operation to remove tartare	1	0		0		0
		casper	2	1	1	1	0	1	1	5	0	0	0	0	1	0	1	0	0	0	3	0	4	4	2	2	N/A	2	4	3	2	1	1	1	Hyperthyroidism	0	0		1	1	1	2
9098106	Complete	Cherub	2	4	1	1	2	1	1	3.2	0	0	0	0	0	0	Don't Know	0	0	0	3	0	4	N/A	1	3	N/A	2	3	1	3	1	1	1	liver disease	1	1	1	1	1	1	1
		Clarence	1	1	2	1	2	1	1	5.9	2	0	0	1	0	0	0	1	0	0	2	2	3	3	2	1	3	3	2	2	2	1	1	1	Prescription medication check up	0	1	1	0		0
7635590	Uploaded	Clarence	1	1	2	1	2	1	1	5.4	1	0	0	0	0	0	0	1	0	0	3	2	3	2	2	2	2	2	2	2	2	1	1	1	He had haematuria and frequency, but has 0t had this for about a year 0w. Prescription renewal check up.	0	1	1	0		0
7635567	Uploaded	Clarence	1	1	2	1	2	1	1	5.2	0	0	0	0	0	0	0	1	0	0	2	2	3	2	2	2	2	3	2	2	2	1	1	1	Cystitis and prescription checks.	0	1	1	0		0
8982332	Complete	Clarence	2	1	2	1	1	1	1	6	2	0	0	0	0	0	1	1	1	0	3	1	3	2	2	2	2	2	3	2	2	1	1	1	Prescription check ups	0	0		1	0	0
		Gizmo	1	2	2	0		1	1	5	1	0	0	0	0	0	0	0	0	0	2	N/A	3	2	2	2	2	3	3	2	3	0	1	0		0	0		0		0
7635582	Uploaded	Jasmine	2	3	1	1	1	1	1	4	1	0	0	0	0	0	0	0	0	1	3	1	3	3	1	N/A	2	3	2	2	3	1	1	1	dental and to blood test fol0ing a bout of vomiting	1	0		1	1	0
8948621	Complete	Mirren	1	3	1	0		1	1		1	0	0	0	0	0	0	0	0	0	N/A	N/A	2	2	N/A	N/A	2	2	2	2	2	0	0	0		0	0		0		0
		Moss	1	1	1	0		1	1	3.25	0	1	Don't Know	Don't Know	Don't Know	0	0	0	0	1	4	N/A	3	N/A	0		1	2	4	1	4	0	1	1	He has had a CRF crash (today)	0	0		0		0
		Niles	1	1	1	0	0	1	1	7.0	Don't Know	Don't Know	0	0	0	0	Don't Know	0	0	0	N/A	2	3	3	2	N/A	2	2	2	2	2	1	1	1	Corneal ulcer	0	0		0		0
7635583	Uploaded	Polly	2	3	1	1	5	0	1	2014-05-03	1	Don't Know	Don't Know	0	Don't Know	Don't Know	1	Don't Know	0	1	N/A	N/A	3	N/A	0	2	2	2	N/A	2	2	0	1	1	cystitis and claw digging into the pad of her paw, Polly is a farm cat she lives in a barn	1	1	1	Don't Know		0
8948239	Complete	poocat	2	1	1	0		1	1	5	0	0	0	0	0	0	Don't Know	0	0	0	N/A	N/A	2	2	2	2	N/A	2	3	1	2	0	1	1	nails cut and vet to have a look at skin tag on his back	0	0		0		0
		taz	1	3	1	1	1	1	0		Don't Know	Don't Know	0	Don't Know	Don't Know	Don't Know	Don't Know	Don't Know	Don't Know	Don't Know	4	0	3	2	3	4	N/A	2	4	4	3	Don't Know	0	1	recurring ear infection	0	0	Don't Know	0	Don't Know	0
7635543	Uploaded	Terrence	1	1	1	1	2	1	1	4.6	0	1	0	0	0	0	0	0	0	1	N/A	1	2	2	1	N/A	2	1	3	1	2	1	1	1	Gingivitis and also passed dense mucus	1	Don't Know		1	0	Don't Know
		Bertie	2	1	1	1	2	1	1	4.7	1	0	0	0	1	0	1	0	0	0	N/A	1	3	N/A	0	4	1	2	3	1	3	1	1	1	hyperthyroid, arthritis	0	1	1	1	1	Don't Know	Don't Know
7635570	Uploaded	Bertie	2	1	1	1	2	1	1	3.9	0	1	0	0	0	0	1	0	0	0	2	1	2	2	1	2	1	3	4	1	4	1	1	1	Kidney disease	0	1	1	1	1	1	1
8948123	Complete	Bertie	1	1	1	1	2	0	1	4.50	1	0	0	0	0	0	1	0	0	1	N/A	0	3	N/A	2	2	2	3	3	2	2	1	1	0		1	0		1	0	0
		Billy	1	1	1	1	3	1	1	4.25	1	0	0	0	0	0	0	1	0	0	N/A	2	3	N/A	2	N/A	2	3	2	2	2	1	1	0		0	1	0	1	0	1	1
8827643	Complete	Blackie	1	2	1	1	2	1	1	5.18	0	1	0	1	0	0	0	0	0	0	N/A	1	2	2	2	2	N/A	3	1	2	2	1	1	0		1	1	1	1	0	Don't Know
7767986	Complete	BOB	3	1	1	1	2	1	1	3.4	1	0	0	1	0	0	1	0	0	0	3	1	2	2	1	2	2	2	4	2	3	1	1	1	Loss of use of back legs. Cystitis	0	1	1	1	1	Don't Know
7635561	Uploaded	Bru0	4	2	1	1	4	0	1		1	1	0	0	0	0	1	1	0	0	2	2	2	2	0	2	2	2	3	3	4	0	1	0		0	1	0	1	0	1	1
7635545	Uploaded	Casper	1	3	1	1	2	0	1	5	0	Don't Know	0	0	0	0	1	0	0	0	2	0	2	2	2	2	2	3	4	2	3	0	1	1	Limping	0	0		0		0
7635596	Uploaded	Catkin	3	3	1	1	1	1	1	4.0	2	0	0	0	0	0	1	0	0	0	2	1	1	1	2	N/A	2	2	2	4	4	1	1	1	Dental treatment Chronic Pancreatitis Is 0w on steroids and since then 2 wt, appetite and thirst	1	1	1	1	1	1	1
8914144	Complete	Charlie	1	1	2	1	3	1	1	6	0	0	0	0	0	0	1	0	0	1	2	1	1	2	2	3	2	2	3	3	3	0	1	1	MRI scan ashas spinal 1. Biops on 0se -SCC ? ON 0SE	0	1	0	1	1	0
8549601	Complete	cHARLIE	2	1	2	0		1	1	6.76	1	0	0	1	0	0	1	0	0	0	4	N/A	4	3	4	N/A	N/A	4	3	2	2	1	1	1	has 6M checks as is an elderly cat. Is FIV pos, grade 2 heart murmur and has gingivitis	1	1	0	1	0	0
8912249	Complete	Chicken	1	1	1	1	4	1	1	5	0	0	0	0	0	0	0	0	0	0	N/A	N/A	N/A	N/A	N/A	N/A	N/A	N/A	N/A	N/A	N/A	1	1	0		0	0		0		0
7635597	Uploaded	Cinders	4	3	1	1	1	1	1	3.0	0	1	0	0	0	0	1	0	0	0	4	0	N/A	N/A	1	N/A	2	3	3	0	4	1	1	1	mela0ma dental treatment CKD	1	1	1	1	1	1	1
7635544	Uploaded	Clare	2	3	1	0		1	1	2	0	1	0	1	0	0	0	0	0	0	2	3	3	2	2	2	2	2	2	1	3	1	1	1	Thyroid, kidneys, cystitis	0	1	1	1	1	1	2
		dillon	2	1	1	1	1	0	0		1	0	0	1	0	0	1	0	1	0	3	1	4	3	2	2	N/A	3	3	1	2	1	0	0		0	1	1	1	0	0
8021603	Complete	Dorabella	2	3	2	0		1	1	3.5	0	0	0	0	0	0	0	0	0	0	N/A	N/A	3	2	2	2	3	2	3	1	2	1	1	1	Weight loss, IBD investigation	0	0		1	0	1	1
		Ebbie	2	3	2	0	0	1	1	2.5	0	1	1	1	0	0	Don't Know	0	0	0	4	N/A	3	3	3	3	1	3	3	0	4	1	1	1	To have fur dematted and check her kidneys.	0	1	1	1	1	Don't Know	Don't Know
8917689	Complete	Emma	3	3	1	1	1	1	1	4	1	1	0	1	0	0	0	0	0	0	N/A	1	4	2	2	2	2	3	3	3	3	1	1	1	Cystitis and dental scrape	1	1	1	1	1	0
		Fleur	2	3	1	1	2	1	0		0	1	0	1	0	0	0	0	0	0	N/A	1	3	N/A	2	N/A	N/A	3	4	2	3	1	1	1	cystitis	0	1	1	1	1	0
7635525	Uploaded	Flute	3	3	1	0		1	1	4.1	1	0	1	1	0	0	0	0	0	0	4	0	4	3	1	3	N/A	4	4	2	2	1	1	1	2 blood pressure and repeated episodes of cystitus	0	1	1	1	1	1	2
8929321	Complete	Frankie	1	1	1	1	2	1	1	5.8	1	0	0	0	0	0	0	0	0	1	N/A	N/A	N/A	N/A	N/A	N/A	N/A	N/A	N/A	N/A	N/A	1	1	1	Runny 0se and e1, teeth extracted, limping leg	1	1	0	1	0	1	1
7486487	Complete	Gizmo	1	2	2	0		1	0		1	0	0	0	0	0	0	0	0	0	2	2	2	2	2	2	2	2	2	2	2	0	0	0		0	0		0		0
7635600	Uploaded	Henry	2	1	1	1	1	1	1	6	0	0	0	0	0	0	1	0	0	0	N/A	0	2	2	1	2	2	3	3	3	2	1	1	1	teeth	1	0		1	0	0
7585759	Complete	Henry	2	1	1	0		1	1	3.80	1	0	1	0	0	0	0	0	0	1	2	N/A	4	3	1	N/A	N/A	4	3	2	3	0	1	1	Dental treatments	1	0		1	1	0
8920728	Complete	Honey	1	3	1	1	1	0	1		1	0	0	0	0	0	0	0	0	0	2	2	2	2	2	2	N/A	3	2	2	2	0	0	0		0	0		0		0
		Jade	Don't Know	3	1	0		1	1	2.83	1	0	0	0	0	0	0	1	0	1	3	N/A	2	2	2	2	N/A	3	2	2	2	0	1	1	Thyroidectomy, regular health checks	0	1	0	1	1	1	1
7635549	Uploaded	Jazzpurr	2	2	2	1	2	1	1	6	1	0	0	0	0	0	0	0	1	1	2	0	4	4	0	4	3	2	4	2	3	1	1	1	fits	1	1	0	1	1	1	1
		jimmy	2	3	1	1	1	1	1	3.25	1	1	0	0	1	0	1	0	0	0	4	0	3	2	0	3	N/A	1	3	1	3	1	1	1	diag0sis and treatment of hyperthyroidism (surgical removal of both thyroid glands)	1	1	0	1	0	1	1
8920578	Complete	Joana	3	3	1	0		1	1	4	1	0	0	0	0	0	1	0	0	1	N/A	N/A	N/A	N/A	2	N/A	2	2	3	2	2	0	1	1	Regular check ups, check up on asthma, osteoarthritis and ultrasound	0	0		1	0	0
7635529	Uploaded	Kerry	3	3	1	1	2	1	1	2.6	0	0	0	1	0	0	1	0	1	1	4	4	4	2	2	3	4	3	4	2	2	1	1	1	Hernia repair	1	1	1	1	0	1	1
7635501	Uploaded	Kitten	1	3	1	0		1	1	3.89	0	1	0	0	0	0	0	0	0	0	N/A	N/A	2	4	2	2	N/A	2	3	0	0	0	1	1	Monthly immu0therapy injection for skin allergy. Plus she has had treatment for cystitis, constipation and OA but doesn't currently have any symptoms so 0t being treated. She has CRF and for the last 2 months has been eating less and losing weight so we've been to the vets quite regularly	1	1	1	1	1	1	1
8943430	Complete	Lara	1	3	1	1	2	1	0		1	0	0	0	0	0	1	0	0	0	3	1	2	N/A	2	2	N/A	3	4	2	3	1	1	1	For a health check up before the vet could prescribe more Metacam for her arthritis	0	0		0		0
8909493	Complete	Leah	2	3	1	1	1	1	1	4.6	0	0	0	0	0	0	1	0	0	0	N/A	0	3	N/A	3	2	2	4	3	1	2	1	1	1	Check bloods and teeth due to weight loss	0	0		1	1	0
		Leo	2	2	1	1	2	1	0		1	0	0	0	0	0	0	0	0	0	1	1	2	3	2	N/A	2	2	3	2	2	0	0	0		0	0		0		0
		Lulu	3	3	1	1	2	1	1	4.6	1	1	0	0	1	0	Don't Know	0	0	0	3	1	3	3	2	3	N/A	2	3	1	4	1	1	1	Kidney, Thyroid, Eye infection	1	1	1	1	1	Don't Know
7635496	Uploaded	Martin	3	1	1	1	2	0	1	4	1	0	0	0	0	0	1	0	0	0	N/A	1	1	N/A	2	N/A	2	3	3	2	3	1	1	1	Rhinitis	0	0		1	0	0
7920966	Complete	Matthew	3	1	1	1	1	1	0		0	Don't Know	0	0	Don't Know	Don't Know	1	0	0	0	2	0	2	1	3	2	2	2	2	2	2	1	1	0		0	0		0		0
8910430	Complete	Max	2	1	2	0		1	1	7.2	1	0	0	0	0	0	1	0	0	0	3	N/A	2	2	2	N/A	N/A	1	3	2	2	0	0	1	Back pain	0	0		0		0
8927933	Complete	Meg	1	3	1	1	3	1	0		1	0	0	0	0	0	0	0	0	0	N/A	3	2	N/A	2	3	N/A	3	3	2	2	0	0	0		0	0		0		0
		Mickey	1	1	1	1	2	1	1	4	1	0	0	0	0	0	1	0	1	0	N/A	4	2	2	2	2	2	2	3	3	2	1	1	1	Eye infection	0	0		0		1	1
7635507	Uploaded	Missy	2	3	1	0		1	0		1	0	0	0	1	0	0	0	0	1	3	N/A	2	2	2	3	3	2	2	4	2	1	1	1	She has mega colon so is monitored.	0	0		0		0
		Molly	3	4	1	0	0	1	0		0	1	0	1	0		0	0	0	0	N/A	N/A	N/A	4		N/A	N/A	2	4	3	3	1		1	8 weekly check up for her chronic renal condition	1	1	0	1	0	0
7635512	Uploaded	Monty	3	2	1	1	1	1	1	3.5	0	1	0	0	1	0	1	0	0	1	N/A	0	4	4	0	4	2	2	4	0	4	1	1	1	Removal of bad teeth. Recently diag0sed with overactive thyroid and extensive kidney disease.	1	1	1	1	1	0
		Muly	1	3	1	0	1	1	1	4	1	Don't Know	Don't Know	Don't Know	Don't Know	Don't Know	Don't Know	0	Don't Know	0	N/A	N/A	2	2	2	2	2	2	3	3	2	0	1	1	check up	0	0		0		Don't Know
7635572	Uploaded	Mustard	2	3	1	1	2	1	1	3.4	1	0	0	0	1	0	0	0	0	0	2	2	2	2	2	2	2	2	2	2	2	0	1	1	Weight loss	0	0		1	1	0
7635503	Uploaded	Nel	1	2	1	1	2	1	1	5.5	1	Don't Know	0	0	0	Don't Know	0	0	0	0	2	0	4	4	3	3	N/A	4	4	3	3	1	1	1	Bitten by a0ther cat	0	0		0		0
7635521	Uploaded	Nero	2	1	1	1	2	1	0		2	0	0	0	0	0	1	0	0	0	N/A	0	4	4	2	3	2	3	3	2	2	1	1	1	Abcess Stomach 1 Skin condition	1	1	0	1	0	0
7700547	Complete	0odles	1	3	1	1	1	1	1	3.62	0	1	0	0	0	0	0	0	0	0	N/A	1	2	N/A	2	N/A	2	2	3	2	3	1	1	1	Free blood/urine test for a survey at Cambs vet school by pathologist Tim Williams for early markers for feline renal disease & for a weight check.	1	1	0	1	0	1	1
7635593	Uploaded	Oscar	1	1	1	1	5	1	0		0	0	0	Don't Know	Don't Know	Don't Know	Don't Know	Don't Know	0	1	2	4	4	2	2	2	2	2	3	4	2	0	1	1	dental	1	0		1	0	0
7635542	Uploaded	Osceola	3	1	2	0		1	1	3.2	1	1	0	0	0	0	Don't Know	0	0	1	N/A	N/A	2	3	0	1	2	2	3	4	4	0	1	0		0	0		1	1	1	1
7562198	Complete	Ossie	3	1	2	0		1	1	3.2	0	1	0	1	0	0	1	0	0	1	2	N/A	1	3	0	2	2	2	4	0	4	0	1	1	Ongoing CRF and pancreatitis related issues - nausea, inappetance. pain relief, been on a drip.	0	1	1	1	1	1	1
7562198	Complete	Ossie	3	1	2	0		1	1	3.2	0	1	0	1	0	0	1	0	0	1	2	N/A	1	3	0	2	2	2	4	0	4	0	1	1	Ongoing CRF and pancreatitis related issues - nausea, inappetance. pain relief, been on a drip.	0	1	1	1	1	1	1
8955790	Complete	otis	1	1	1	1	2	1	1	5kilo	0	0	0	1	0	0	0	0	0	0	2	2	3	3	2	2	2	2	2	2	3	1	1	1	diag0sed with inflammatory bowel disease	0	0		1	1	Don't Know
		Otto	4	1	2	0		1	1	6.36	0	1	1	0	0	0	1	0	0	0	N/A	2	4	3	0	3	N/A	2	4	1	4		1	1	Dental extractions: FORLs, kidney disease	1	1	0	1		1	2
8106038	Complete	Oxford	3	3	2	1	1	1	1	5	1	0	0	0	0	0	1	0	0	0	3	1	4	N/A	1	N/A	N/A	2	4	2	2	0	1	1	Anti-biotics Pain killer - arthiritus rear legs	0	0		1	0	0
		pebbles	3	3	1	1	1	1	1	4.5	0	0	0	0	0	0	1	0	0	1	N/A	0	4	4	3	2	3	3	4	2	3	0	1	1	Arthritis and regular check UPS	1	0		1	1	0
9035494	Complete	Pharoah	3	1	2	1	1	1	1	4.5	1	0	0	0	0	1	1	0	0	0	2	1	2	N/A	2	N/A	2	2	2	3	3	1	1	1	Diabetes monitoring	1	0		1	0	0
7635533	Uploaded	Pickles	2	3	1	1	2	1	1	3.7	0	1	1	Don't Know	Don't Know	0	1	0	1	0	N/A	0	3	N/A	1	2	2	2	4	3	3	1	1	1	2 blood pressure Eye ulcers Arthritis Cystitis	0	1	1	1	0	1	1
		pixie	2	3	1	1	2	0		2.6	1	0	0	1	0	0	1	0	0	0	3	1	N/A	N/A	1	2	1	3	3	2	2	1	1	1	cystitis scale & polish	1	1	1	1	1	0
9024178	Complete	posy	2	3	2	0		1	1	3.2	1	0	0	0	0	0	0	0	0	0	3	N/A	3	3	2	N/A	N/A	2	2	2	2	1	1	1	couple of bouts of cystitis, eye infection, check for very slight heart murmur which did 0t warrant medication	0	1	1	1	1	0
7990605	Complete	Ralph	2	1	1	1	2	1	1		1	0	0	Don't Know	Don't Know	Don't Know	Don't Know	0	Don't Know	0	N/A	1	4	3	1	3	N/A	2	3	2	2	1	1	1	Geriatric check and dental	1	0		1	0	0
7635532	Uploaded	Rollo	2	1	1	1	1	1	1	4.5	0	1	1	0	1	0	1	1	1	1	N/A	0	4	4	1	4	1	3	4	0	4	0	1	1	Indolent ulcer, hyperthyroid, hypertension, liver cancer	0	1	1	1	1	1	2
		Rosie	2	3	1	0		1	1	3.3	0	1	0	0	0	0	0	0	0	1	N/A	N/A	3	N/A	2	2	N/A	3	3	3	4	0	1	1	Weight loss and excessive drinking	1	1	1	1	1	0
8003782	Complete	Shappa Crappa Poo	1	3	1	1	3	1	1	5	2	Don't Know	0	0	0	0	Don't Know	Don't Know	0	0	4	1	2	2	2	2	2	2	3	2	3	1	0	0		0	0		0		0
8691541	Complete	Sheera	4	3	1	1	1	1	1	2.7	0	Don't Know	1	Don't Know	Don't Know	Don't Know	1	0	1	0	4	0	4	4	0	4	0	0	3	1	4	1	1	1	Sight loss, nail clippings, advice on grooming	0	0		1	1	1	2
		shirley	3	3	1		2	1	1	4.5	Don't Know	0	0	0	0	0	Don't Know	0	0	0	3	0	3	2	4	4	1	1	4	1	3	0	1	1	ear 1s/mites. ..possible epilleptic episode	1	1	0	1	1	0
		Simba	2	1	2	1	2	1	1	5.8	1	0	0	0	0	0	0	0	0	0	N/A	0		3	3	2	N/A	2		3	2	1	1	0		0	0		1	0	0
7562386	Complete	Steven	2	1	1	0		1	0		1	Don't Know	0	0	Don't Know	0	1	0	0	1	N/A	2	N/A	N/A	1	2	1	3	3	3	3	1	0	0		1	0		0		0
7564350	Complete	Stripey	4	1	1	1	2	1	1	3	0	1	1	0	1	0	0	1	1	1	4	0	4	4	0	2	N/A	3	4	4	4	0	1	1	Monthly check ups for hyperthyroidism / kidney disease / stroke in January this year / weight loss	0	0		1	1	0
		Suzy Wong	1	3	2	0		1	0		Don't Know	0	0	0	0	0	0	0	0	0	2	N/A	2	2	2	2	2	2	2	2	2	1	1	1	dental work	1	0		1	1	0
8292705	Complete	Tabby	1	3	1	0		1	0		1	Don't Know	Don't Know	Don't Know	Don't Know	Don't Know	Don't Know	0	Don't Know	Don't Know	4	N/A	3	2	1	2	3	1	2	2	2	0	Don't Know	1	Cistitis	0	0		0		0
8292705	Complete	Tabby	1	3	1	0		1	0		1	Don't Know	Don't Know	Don't Know	Don't Know	Don't Know	Don't Know	0	Don't Know	Don't Know	4	N/A	3	2	1	2	3	1	2	2	2	0	Don't Know	1	Cistitis	0	0		0		0
8948099	Complete	Taipan	2	1	2	1	2	0	1	4.00	1	0	0	0	0	0	1	0	0	1	N/A	0	4	4	2	3	2	2	3	2	2	1	1	1	Virus after cattery stay	0	0		1	0	0
		Tess	3	3	1	1	1	1	0			1	1	0	0	0	0	0	Don't Know	1	N/A	2	4	3	2	3	N/A	3	4	1	3	1	1	1	Flea allergy, kidney 1s	1	Don't Know		1	1	1	1
		thistle	1	3	2	1	2	1	1	3.0	0	0	0	0	0	0	1	0	0	0	3	1	3	2	2	3	0	3	3	2	3	1	1	1	arthritis	0	0		1	0	0
7635568	Uploaded	Tigger	2	3	1	1	1	1	1	5.8	2	1	Don't Know	0	1	0	1	0	1	1	3	0	3	3	2	2	N/A	4	4	1	4	1	1	1	Ongoing treatment for CKD and hyperthyroidism; arthritis in back legs; eye infection	0	Don't Know		1	1	Don't Know
		Tilly	2	3	1	1	0	1	1	5.5	1	0	0	0	0	0	0	0	0	0	4	0	2	2	1	2	2	2	3	2	2	1	1	1	colitis & brain tumour	0	0		1	1	1	1
7635508	Uploaded	Tilly	1	3	2	1	3	1	1	3.8	1	Don't Know	0	Don't Know	Don't Know	Don't Know	Don't Know	Don't Know	0	Don't Know	3	1	3	3	3	3	1	2	3	1	3	0	1	1	Diag0sed with Pancreatitis ( on a drip at vets .)	1	1	1	1	1	Don't Know
7910739	Complete	Tinkerbell	1	3	1	1	2	1	0		0	Don't Know	Don't Know	Don't Know	Don't Know	Don't Know	Don't Know	Don't Know	Don't Know	Don't Know	2	0	2	2	2	0	0	2	4	1	2	1	1	0		0	0		0		0
		Tom	2	1	1	1	4	0	0		0	0	0	0	0	0	0	0	0	Don't Know	N/A	1	2	0	2	2	2	4	3	2	2	1	0	0		0	0		0		0
7635563	Uploaded	tosca	2	3	1	1	2	1	1	2.9s	0	1	0	1	0	0	0	0	0	1	N/A	1	4	4	2	N/A	2	2	3	1	4	1	1	1	dental treatment	1	0		1	0	0
7635535	Uploaded	Twiggy	1	3	1	1	1	0	1	4.1	0	0	0	1	0	0	Don't Know	0	0	0	N/A	2	3	2	2	2	2	3	2	1	2	1	1	1	Cystitis Self harming, steroid injection	1	1	1	1	0	Don't Know
7635534	Uploaded	Wil0	1	3	2	1	1	1	0		1	0	0	0	0	0	0	0	0	0	2	1	4	4	1	2	2	2	4	1	3	1	1	1	Persistent vomiting	0	1	0	1	0	1	1
7625912	Complete	Wispa	2	3	1	1	2	1	1	3.5	0	0	0	0	0	0	0	0	0	1	3	1	2	N/A	2	3	3	2	4	3	2	1	1	1	sore gums	1	1	0	1	0	0
			1	1	2	1	2	1	1	4.26	1	0	0	0	0	0	0	0	0	0	N/A	2	3	2	2	2	N/A	2	2	2	2	1	1	1	Cat fight, antibiotics prescribed.	0	0		0		0
			3	1	2	0		1	1	3.88	0	1	1	0	0	0	1	1	0	0	N/A	N/A	4	4	1	3	N/A	0	4	3	4	1	1	1	HEART, KIDNEYS, BLINDNESS, BOWEL CANCER	1	1	1	1	1	0
			2	3	1	1	2	1	0		0	1	1	0	0	0	1	0	0	0	N/A	1	2	2	1	2		1	3	4	4	1	1	1	weigt loss harvest mites		0		1	1	1	1
7814827	Complete	Tully Romaine	3	1	1	1	2	1	1	4.25	0	0	1	Don't Know	1	0	1	0	1	1	4	0	3	N/A	0	3	2	4	4	4	3	1	1	1	Pancreatitis Constipation	1	1	1	1	1	1	1
6031278	Complete	Mini	3	1	1	1	2	1	0		1	0	0	0	0	0	0	0	0	1	2	2	2	3	3	2	2	2	3	2	2	1	1	1	over grooming and hair loss	1	0		1	0	0
5684653	Complete	Achilles	1	1	1	1	2	0	1	7	0	0	0	0	0	0	0	0	0	1	3	2	4	n/a	2	2	3	3	3	2	2	1	1	0		0	0		0		Don't Know
5690388	Complete	Aelfric	1	1	1	1	2	1	1	5.8	1	0	0	1	0	0	0	0	0	0	n/a	2	n/a	n/a	2	n/a	2	2	2	2	2	1	1	1	Possible cystitis	0	0		0		0
5703492	Complete	Aerial	1	3	1	1	2	0	1	2.46	1	0	0	0	0	0	1	0	0	0	n/a	1	n/a	n/a	2	3	2	2	3	2	2	0	1	0		0	0		0		0
5703863	Complete	Aero	1	3	1	1	1	1	1	4.5	1	0	0	0	1	0	0	0	0	0	2	1	3	n/a	1	2	3	3	4	2	2	1	1	1	Hyperthyroidism which was treated with radioiodine treatment	0	1	1	1	1	1	1
5752569	Complete	Al	1	1	1	1	2	1	1	5	1	0	0	1	0	0	1	0	0	1	n/a	1	3	n/a	2	n/a	0	1	3	2	2	1	1	1	dental clean	0	0		0		0
5700808	Complete	Alfie	1	1	1	1	2	1	1	6.0	2	Don't Know	0	0	0	0	Don't Know	0	0	0	n/a	2	2	n/a	1	3	1	1	4	2	4	1	1	1	dental	1	0		1	0	0
5795587	Complete	Alfie	2	1	1	1	2	1	1	3.65	0	0	0	0	0	0	1	0	0	0	2	0	4	2	1	2	2	2	4	2	2	1	1	1	Arthritis	0	0		1	0	1	1
5685965	Complete	Alice	1	3	1	1	1	1	1	4.8	1	0	0	0	0	0	1	0	1	1	2	1	4	4	3	3	1	2	4	1	3	1	0	1	Runny e1(diag0sed as upper respiratory infection)	0	0		1	0	1	1
5700924	Complete	Alice	1	3	1	1	4	0	0		0	0	0	0	0	0	0	0	0	1	n/a	3	2	3	1	4	1	0	3	1	1	0	0	0		0	0	Don't Know	0		0
5802782	Complete	Alice	3	3	1	1	1	1	1	3.8	1	0	1	0	0	0	1	0	0	1	4	0	2	n/a	0	3	2	2	4	4	4	1	1	1	Seizures, 2 blood pressure	0	0		1	1	1	2
6040053	Complete	Alice	3	3	1	0	0	1	0		1	1	0	0	0	0	0	0	0	0	n/a	n/a	n/a	n/a	n/a	n/a	2	2	3	2	4	0	1	1	for CRF diag0sis and fol0-ups	0	1	1	1	1	1	1
5808731	Complete	Ally	2	3	1	1	1	1	1	4.6	1	0	0	0	1	0	0	0	1	0	n/a	1	3	3	2	3	n/a	2	2	1	3	1	1	1	digestive 1s, hyperthryoidism	0	0		1	1	0
5741642	Complete	Amadeus	1	1	1	1	2	1	1	5.5	1	0	0	0	0	0	0	0	0	1	n/a	2	3	3	1	n/a	2	3	3	1	2	1	1	1	Loss of appetite	1	0		1	1	0
5704131	Complete	Amy	2	3	1	1	1	1	0		0	1	Don't Know	Don't Know	0	Don't Know	1	Don't Know	0	0	n/a	0	4	4	1	3	1	2	4	1	4	1	1	1	Bone in throat	0	0	1	1	0	Don't Know
5686892	Complete	Antony	1	1	1	1	2	1	1	7.5	1	0	0	0	Don't Know	0	Don't Know	0	Don't Know	0	2	1	4	4	2	4	0	3	4	4	2	0	1	1	skin 1s	0	1	0	1	0	1	1
5741545	Complete	Archie	2	1	2	1	2	1	1	4.3	1	0	0	0	0	0	0	0	0	1	n/a	1	3	2	2	3	2	2	3	1	3	0	1	1	Annual check ups also annual blood test to check for possible kidney disease (father died of kidney disease at age 16 1/2), treatment for sprained shoulder and treatment for a bout of bronchitis	0	0		1	0	1	1
5686424	Complete	Asterix	1	3	1	1	2	1	1	5	1	1	0	1	0	0	0	0	0	0	2	2	2	2	2	2	2	3	3	0	3	1	1	1	kidney failure	0	1	1	1	1	0
5783001	Complete	Astrid	2	3	2	1	1	1	0		1	Don't Know	1	0	0	0	1	0	1	0	3	2	2	3	1	n/a	1	2	4	1	3	1	0	1	Treatment for Arthritis	0	0		0		0
5805371	Complete	baby boo	1	3	1	0	0	1	1	2.5	1	0	0	0	1	0	0	0	0	0	4	n/a	2	3	2	3	n/a	2	4	2	2	0	1	1	attacked by partners dog	0	0		0		0
5697777	Complete	Badger	1	3	1	0	0	1	1	4.25	0	0	0	0	0	0	0	0	0	0	2	n/a	2	2	2	2	2	2	2	2	3	1	1	1	Suspected pancreatitis	0	1	1	1	1	Don't Know	Don't Know
5700656	Complete	Baffles	3	3	1	1	2	1	1	2.4	1	0	0	0	0	0	1	0	0	0	3	0	3	3	0	n/a	3	3	4	1	3	1	1	1	Chronic liver disease	0	0		1	1	0
5702980	Complete	Baggy	1	1	1	1	2	0	1	8.4	1	0	0	0	0	0	0	0	0	0	2	2	2	2	2	1	2	2	2	2	2	1	1	1	Entropion	0	1	0	1	0	0	Don't Know
5740746	Complete	Baloo	1	1	1	1	1	1	1	6.4 (i think)	1	0	0	0	0	0	0	0	0	0	n/a	2	3	2	2	n/a	2	3	2	2	3	1	1	1	Diarrhoea	0	0		0		0
5805372	Complete	Barney	1	1	1	1	1	1	1	4.6	0	0	0	0	1	0	0	0	0	1	2	1	3	2	3	3	2	3	3	0	3	1	1	1	Medication (Vidalta); dentals	1	0		1	1	0
5822613	Complete	Bart	4	3	1	1	2	0	1	12	1	Don't Know	0	1	0	0	1	0	0	1	3	4	3	2	0	2	3	2	4	2	3	0	1	1	Cystitis	1	1	1	1	1	1	1
5733266	Complete	Beab	2	1	1	1	3	0	1	4.5	1	0	0	0	0	0	0	0	0	1	2	2	2	2	2	2	2	2	2	2	2	1	1	1	removal of tartare fron teeth	1	0		0		0
5760669	Complete	Beamish	2	3	1	1	2	1	1	3.3	1	1	0	0	0	0	Don't Know	0	0	0	n/a	1	3	n/a	1	n/a	2	2	4	1	3	1	1	1	Diag0sis & treatment of kidney disease	0	1	1	1	1	1	1
5668942	Complete	Bean	2	1	1	1	2	0	1	4.5	1	0	0	0	0	0	0	0	0	1	3	2	4	3	2	2	n/a	2	3	1	2	1	1	1	Tartare removal from teeth	1	0		1	0	0
7635602	Uploaded	Bean	3	1	1	1	3	1	0		0	0	0	1	0	0	1	0	0	1	4	3	4	4	3	2	N/A	2	3	3	4	1	1	0		1	0		0		0
5687661	Complete	Beany	4	3	1	1	1	1	1	3.5	1	1	Don't Know	0	0	0	Don't Know	0	0	1	3	0	3	n/a	2	2	1	1	4	1	4	1	1	1	Monitoring Kidney faliure, 2 blood preassure (contrommed by medication), regular iron injections and monitoring possible stomach ulcer.	1	1	1	1	1	1	2
5697098	Complete	Beavis	1	1	2	1	2	1	1	4.5	0	0	0	0	0	0	0	0	Don't Know	0	2	1	3	3	3	3	2	2	3	3	3	1	1	1	Constiption	0	0		0		0
5700601	Complete	Beck's	2	3	1	1	1	1	0		Don't Know	0	0	0	0	0	1	0	0	1	3	0	2	2	1	2	2	2	4	1	2	0	0	1	Had surgery on knee, ruptured cruciate	1	0		1	0	0
6203462	Complete	Bella	2	3	1	0	0	1	0		0	1	0	0	0	0	0	0	0	0	4	n/a	2	2	2	2	n/a	2	3	0	4	0	1	1	Excessive drinking	1	1	1	1	1	1	1
5704242	Complete	Ben	2	1	1	0	0	1	1	3.3	0	0	0	0	Don't Know	0	1	0	1	0	n/a	n/a	4	4	1	n/a	2	3	4	0	3	0	1	1	Poor appetite,blood test checks, Blood pressure check & dental.	1	1	1	1	1	1	1
5685818	Complete	Benjamin	3	1	1	1	1	0	0		1	1	Don't Know	0	0	0	1	0	0	1	n/a	1	2	n/a	2	2	2	2	3	1	4	0	1	1	Kidney failure, dental treatment	1	1	1	1	1	Don't Know	Don't Know
5702520	Complete	Bentley	2	1	1	1	2	1	1	7	1	0	0	0	0	0	1	0	0	0	3	2	2	2	1	2	2	2	2	2	3	1	1	1	dental	1	0		1	0	0
5700729	Complete	Bertie	2	1	1	1	2	0	1	4.2	1	0	0	0	0	0	0	0	0	0	n/a	1	2	n/a	2	n/a	2	3	3	1	3	0	1	1	Grass stuck in throat	0	0		1	0	0
5701372	Complete	Beryl	3	3	1	1	1	1	0		0	0	0	0	1	0	Don't Know	0	1	0	1	1	4	4	2	2	2	3	4	3	2	1	1	1	treatment and monitoring of hyperthyroidism	0	1	0	1	1	1	1
5724453	Complete	Betty	2	3	1	1	2	1	1	3.2	0	1	0	0	1	0	Don't Know	0	0	0	3	2	3	3	2	2	n/a	2	2	2	2	1	1	1	thyroid/kidneys	0	1	0	1	0	1	1
5743478	Complete	Bilbo	1	1	1	1	2	1	1	6.2	0	0	0	0	0	0	1	0	0	0	n/a	0	3	n/a	2	n/a	3	4	4	2	2	1	1	1	Lipoma (diag0sed)	0	1	0	0		0
5713645	Complete	Bill	Don't Know	1	1	1	1	1	0		1	1	0	0	0	0	0	0	0	0	2	2	2	2	2	2	3	4	4	2	3	1	1	1	vomiting	0	1	0	1	1	0
5685918	Complete	Billy	2	1	1	1	2	0	1	5.35	0	0	0	0	0	0	0	0	0	0	n/a	2	3	3	3	n/a	2	2	2	2	3	1	1	1	Pancreatitis February 2009	0	0		1	0	0
5687767	Complete	Billy	1	1	1	1	2	0	1	5	0	0	0	0	0	0	0	0	0	0	n/a	2	3	3	2	2	2	2	2	2	2	1	1	1	Acromegaly	0	1	1	1	1	0
5702618	Complete	Billy	1	1	1	1	3	1	1	4.5	1	0	0	0	0	0	0	0	0	0	2	2	3	2	2	2	2	4	3	2	2	1	1	1	lame	0	1	0	1	0	1	1
5720930	Complete	Billy	4	2	1	0	0	1	1	6	1	1	Don't Know	0	0	0	0	0	1	0	n/a	n/a	3	2	2	2	2	2	2	2	2	1	1	1	Checks on Kidneys and for repeat prescription of Medicines	1	1	0	1	0	1	1
5730466	Complete	Billy	1	1	2	1	2	1	1	4.3	1	0	0	0	0	0	0	0	0	1	n/a	2	2	2	2	n/a	2	2	3	2	2	1	1	0		1	0		0		0
5703777	Complete	Billy Whizz	2	1	1	1	2	1	1	3.26	0	1	0	0	0	0	1	0	0	1	n/a	1	4	2	1	3	3	2	3	1	4	1	1	1	PU/PD and weight loss. Dx of CRF	1	1	1	1	1	0
5687858	Complete	Biscuit	3	3	1	0	0	1	0	2.04	0	0	1	0	1	1	0	0	0	0	n/a	n/a	3	3	2	3	n/a	4	3	3	3	0	1	1	Diabetes and thyroid gland 1s	1	0		1	1	1	2
5687910	Complete	Blackie	3	3	1	1	3	0	0		1	0	0	0	0	0	1	0	1	1	3	4	4	2	0	4	n/a	0	4	2	2	1	1	1	She goes for a senior check up every six months and also had treatment for a tick plus her claws trimmed and her coat de-matted.	1	1	1	1	1	Don't Know
5703658	Complete	Blip	1	3	2	1	2	1	1	3.5	0	0	0	0	0	0	1	0	0	0	2	1	2	2	2	2	1	1	3	2	2	1	1	0		0	0		0		0
5700870	Complete	Blue	2	1	1	1	2	1	1	4.1	0	0	0	0	1	0	1	0	0	0	3	2	2	2	2	2	2	2	1	4	3	1	1	1	Thyroid 1, arthritis and stomach upsets (frequent diarrhoea)	1	1	1	1	1	1	2
5702220	Complete	Blue	3	3	2	1	1	1	0		1	0	Don't Know	0	0	0	1	1	1	0	2	2	3	3	2	2	n/a	3	3	2	2	0	0	1	One injury and also she started going bald on her tummy which has turned out to be pancreatic cancer.	0	0		0		1	1
5747230	Complete	Blue	3	1	1	1	2	1	1	4.5 (ish)	1	0	0	0	0	0	1	0	0	0	3	0	3	3	1	3	1	1	3	3	2	0	0	1	RTA	1	Don't Know		Don't Know	0	Don't Know
5794683	Complete	Bo	2	1	2	1	1	1	1	3.2	0	0	0	0	0	0	1	0	1	1	3	0	4	3	1	2	2	2	4	2	2	1	1	1	hearing test	0	1	0	1	0	0	Don't Know
5698782	Complete	Bones	3	3	1	0	0	1	1	4.5	1	0	0	1	0	0	0	0	Don't Know	0	n/a	n/a	4	4	1	2	2	2	3	2	3	0	0	1	Cystitis	0	1	1	0		0
5687363	Complete	Bonnie	1	3	1	0	0	1	0		1	0	0	0	0	0	0	0	0	0	n/a	n/a	2	2	2	n/a	n/a	2	2	2	3	1	0	0		0	0		0		0
5833985	Complete	Bonnie	3	3	1	1	1	1	0		0	0	0	0	0	0	0	0	0	0	3	1	3	n/a	0	2	1	2	3	2	2	0	0	1	Blocked anal gland which caused an abscess to develop	0	0		0		0
8992983	Complete	Bonnie	3	1	1	0		1	1	6	0	1	0	0	0	0	1	0	0	1	3	N/A	3	4	0	N/A	2	2	3	3	4	0	1	0		1	1	1	1	1	Don't Know
5688544	Complete	Boo	1	3	1	1	3	1	1		0	0	0	0	0	0	0	0	0	0	n/a	2	2	n/a	2	n/a	n/a	3	2	1	2	0	1	1	Inflammatory Bowel Disease	0	0		1	1	Don't Know
5685577	Complete	Boris	1	1	1	1	3	1	1	5.4	0	0	0	0	1	0	0	0	1	1	n/a	2	4	4	0	2	2	3	4	2	2	1	1	1	Hyperthyroid	1	0		1	1	1	Don't Know
5740587	Complete	Boris	2	1	1	0	0	1	1	5	2	Don't Know	0	Don't Know	0	Don't Know	0	0	0	1	3	n/a	3	n/a	1	n/a	n/a	1	3	3	4	1	1	1	to check a liver tumor	1	0		1	1	Don't Know
5688494	Complete	Bows	2	3	1	1	2	1	1	2.65	0	1	0	0	1	0	1	0	0	0	2	2	4	3	2	3	1	3	2	3	3	1	1	1	Hyperthrioidism	1	Don't Know		1	0	1	1
5696269	Complete	Boy	1	1	1	0	0	1	1	6	1	0	1	0	0	0	0	0	0	0	n/a	n/a	3	3	1	2	2	2	4	2	2	1	1	1	Ill health (Possible Depression) after loss of companion	0	0		0		0
5685697	Complete	Boysie	3	1	1	1	1	1	1	5.55	1	0	0	0	0	1	1	0	1	0	n/a	1	4	3	0	n/a	2	2	3	3	4	0	1	1	Loss of weight and back legs unable to support him. 2 thirst and urination and generally unwell. Diabetes confirmed after check up at vets and commenced with Insulin injections twice a day.	1	1	1	1	1	Don't Know
5841171	Complete	Boysy	1	2	1	1	2	0	0		0	0	0	0	1	0	0	0	0	1	n/a	1	4	2	2	n/a	2	2	3	4	4	0	1	1	Blood test for Hypothyroidism	0	0		1	1	0
5708462	Complete	Boz	1	1	1	1	4	1	1	5.1	0	0	0	0	0	0	1	0	0	0	2	2	2	2	3	3	3	1	3	4	3	1	1	1	diarrhoea due to gi lymphoma	0	1	1	1	1	0	Don't Know
5700776	Complete	Bramble	2	3	1	1	2	0	0		0	0	Don't Know	0	Don't Know	0	1	0	0	0	n/a	0	2	n/a	1	2	2	3	4	1	3	0	1	1	glands 1 at anus	0	0		0		0
5708429	Complete	Bramwell	2	1	1	1	2	0	1	3.0	0	0	1	0	1	0	Don't Know	0	0	1	n/a	1	n/a	n/a	2	n/a	3	2	2	0	2	0	1	1	Remove damaged eye, hyperthyroidism, remove diseased teeth	1	0		1	1	Don't Know	Don't Know
5764819	Complete	Brandy	3	1	1	1	1	1	1	4.9	0	0	0	0	0	0	Don't Know	Don't Know	Don't Know	1	n/a	1	4	4	2	n/a	n/a	2	3	2	2	1	1	1	leg injury and 2 crying in the night	0	0		1	1	1	1
5702795	Complete	Brittany	2	3	1	1	2	1	1	4.5	1	1	0	0	0	0	0	0	0	1	n/a	2	2	n/a	2	n/a	2	2	2	2	2	1	0	0		0	1	0	1	0	0
5702596	Complete	Buc	1	1	1	1	3	0	1	4.8	1	0	0	0	0	0	0	0	0	0	n/a	2	2	2	2	2	2	2	2	2	2	0	1	1	allergic skin disease- seasonal	0	0		1		0
5719659	Complete	Bud	2	1	1	1	2	0	1	5.5	1	0	0	0	0	0	1	0	0	0	n/a	1	3	2	1	2	2	2	3	2	3	1	1	0		0	0		1	0	0
5731519	Complete	Bulu	1	3	2	1	2	1	1	4.15 s	1	0	0	0	0	0	1	0	0	1	2	2	2	2	2	2	2	2	2	2	2	1	1	1	To have some teeth removed and a lump biopsied	1	0		0		0
5698744	Complete	Bumsie	1	1	2	0	0	1	0		1	0	0	0	0	0	0	0	0	0	2	n/a	4	4	3	2	4	4	3	2	3	1	1	1	conjunctivitis and hyperactivity	0	0	Don't Know	1	1	0	Don't Know
5702636	Complete	Buxton	2	1	1	1	2	1	1	6.2	1	0	1	0	0	0	1	0	1	0	2	1	2	2	1	2	1	2	3	2	3	1	1	1	2 blood pressure	1	1	0	1	1	1	2
5685978	Complete	Byron	4	3	1	1	1	1	1	3.5	0	0	0	0	0	0	1	0	0	0	3	0	n/a	n/a	1	3	2	2	3	2	3	1	1	1	teeth removing and wart on her neck	1	0		1	0	1	1
5964570	Complete	Byron	2	1	1	1	2	1	0		Don't Know	0	0	Don't Know	0	Don't Know	0	0	0	0	n/a	0	2	n/a	0	0	2	3	0	4	3	1	1	1		0	0		1	0	0
5690248	Complete	C.J	3	1	1	1	2	1	1	3.2s	1	0	1	0	0	0	1	0	1	0	3	2	4	4	3	3	2	2	3	4	3	1	1	0		1	1	0	1	0	1	1
8876658	Complete	Caesar	2	1	2	0		1	1	3.5	0	0	0	0	1	0	1	0	0	0	N/A	N/A	3	N/A	0	N/A	2	2	3	4	2	1	1	1	Weight loss	1	0		1	1	Don't Know
5686080	Complete	Candie	2	3	2	1	1	1	1	3.8	0	1	0	0	0	0	0	0	0	0	4	2	4	4	2	2	3	2	4	1	4	1	1	1	pressure sores & conjuctivitus	0	0		1	1	Don't Know
5689601	Complete	Candy	2	3	1	1	4	1	1	4.5	1	0	0	0	0	0	Don't Know	0	0	0	4	2	2	n/a	2	2	4	2	3	1	2	0	1	1	Off food, feeling generally unwell, coat falling out, stareing coat, generally listless.	0	0	Don't Know	0		0
6069864	Complete	Candy	1	3	1	1	1	0	0		Don't Know	0	0	0	0	0	0	0	0	0	0	3	4	n/a	3	1	3	4	1	2	2	1	1	1	Bad cut on tail	0	0		0		0
5685989	Complete	Carrie	4	3	1	1	1	1	0		0	0	Don't Know	0	0	0	1	0	Don't Know	0	3	0	4	4	0	4	1	3	4	2	2	0	1	0		0	0		1	1	1	1
5703080	Complete	Catkin	2	3	1	1	2	1	1	3.3	1	0	0	0	0	0	1	0	0	0	2	1	1	1	2	n/a	3	2	3	2	2	1	1	1	scratching and wt loss	1	0		1	1	1	1
5901057	Complete	Catkin	3	3	1	1	1	1	0		0	1	0	1	1	0	0	0	0	0	n/a	0	3	2	1	2	2	4	4	3	4	0	1	1	KIDNEYS, HYPERTHYROID	1	1	1	1	1	1	Don't Know
5699696	Complete	Cee	1	3	1	1	1	1	1	4.6	1	0	0	0	0	0	Don't Know	0	0	0	2	1	n/a	n/a	2	n/a	2	2	3	2	2	1	1	0		0	0		1	0	0
5684493	Complete	Charlie	2	1	2	0	0	1	1	4.11	2	1	0	0	0	0	0	0	0	1	n/a	n/a	2	2	2	2	3	2	2	3	2	1	1	1	Kidney 1s, ongoing treatment/monitoring	0	1	1	1	1	1	1
5685709	Complete	Charlie	1	1	1	1	3	1	0		1	0	0	0	0	0	0	0	0	0	n/a	2	2	n/a	2	n/a	2	2	2	2	2	0	0	1	ear 1	0	0		0		0
5686361	Complete	Charlie	3	1	1	1	1	1	1	3.15	0	0	0	0	0	0	0	0	0	1	4	0	3	2	3	2	2	2	4	0	1	0	1	1	diarrhoea	0	1	1	1	1	Don't Know	Don't Know
5699993	Complete	Charlie	2	1	1	1	2	1	1	4.3	1	0	0	0	0	0	1	0	0	0	2	2	2	2	2	2	2	3	2	2	2	1	1	1	To treat a urinary infection	1	1	0	1	0	0
5702754	Complete	Charlie	1	1	1	1	2	0	1	5.9	0	0	0	1	0	0	1	0	0	0	n/a	1	2	2	2	2	n/a	2	3	1	3	1	1	1	mild inappetance/ weight loss	0	1	1	1	1	0
5703535	Complete	Charlie	1	1	1	1	2	0	1	5	1	0	0	1	0	0	1	0	0	1	n/a	2	n/a	2	2	n/a	1	2	2	1	2	1	1	1	o/c probably from eating rodents	1	1	1	1	0	1	1
5704245	Complete	Charlie	4	1	1	1	3	1	1	4.2	1	0	0	0	0	0	0	0	0	0	2	2	2	2	2	2	2	2	3	2	2	1	0	0		0	0		0		0
5741596	Complete	Charlie	2	1	1	1	4	0	1	6	1	0	0	1	0	0	0	0	0	1	n/a	2	2	2	2	n/a	2	2	3	2	2	0	0	1	After lots of tests turned out he had a cold!	0	0		0		0
5826938	Complete	Charlie	1	1	2	1	0	1	1	7	1	0	0	0	0	0	0	0	Don't Know	0	n/a	0	3	4	1	n/a	2	4	4	2	2	0	0	1	VACC BY MYSELF AS VET NURSE, RECENT VISIT FOR BLOOD PROFILE AND WORRIED AS THOUGHT HE WAS ACTING WEIRD AT NIGHT. ALL BLOOD RESULTS FINE.	0	1	0	1	0	0
6172151	Complete	Charlie	1	1	2	0	0	1	1	7.05	1	0	0	0	0	0	0	0	0	1	2	2	3	3	2	2	n/a	3	2	3	2	1	1	1	Has FIV-gingivitis-(dental req almost every year)Is a Maine coone and has dirty/waxy ears-so occ flush needed when cleaning is 0t adequate	1	0		1	0	0
8909629	Complete	Charlie	2	1	1	1	1	0	1	5.4	1	0	1	0	0	0	0	0	0	0	N/A	1	2	N/A	2	2	N/A	3	3	2	2	1	1	1	Eye ulcer, long standing skin condition, head tremor,	0	0		1	1	0
5688521	Complete	Charlotte	4	3	1	1	1	0	1	4	0	Don't Know	0	0	Don't Know	Don't Know	1	0	1	1	n/a	0	4	3	1	4	n/a	1	4	2	4	1	1	1	wound on tail that wouldn't heal; blocked anal gland.	0	0		0		0
8422743	Complete	chaz	1	2	1	1	2	1	1	3	0	Don't Know	0	0	0	0	Don't Know	1	0	0	2	2	3	N/A	2	N/A	N/A	2	2	0	3	1	1	1	0t eating e0ugh	0	0		1	1	0
5699305	Complete	Cheeky	1	3	1	1	1	1	0		2	0	0	0	0	0	0	0	0	1	4	4	2	0	2	n/a	2	2	2	2	2	0	0	0		1	0	Don't Know	0	Don't Know	Don't Know	Don't Know
5714057	Complete	Cheeky	3	1	1	1	2	1	0		1	0	0	0	0	0	0	0	0	1	n/a	1	4	2	0	2	2	3	4	2	3	1	0	0		0	0		0		0
5703455	Complete	Chi0	3	1	1	1	2	1	1	5.0	0	0	0	0	0	0	0	0	0	1	n/a	1	3	3	1	3	1	3	4	1	2	1	1	1	dental care	1	0		0		0
8909084	Complete	Chi0	3	1	2	1	1	1	1	5.8	1	1	1	0	0	0	1	0	0	1	N/A	2	2	2	1	2	N/A	2	4	1	4	1	1	1	Kidney disease, arthritis, pancreatitis, hypertension, blindness	0	1	1	1	1	1	2
5671444	Complete	Chi0ok	1	1	2	1	2	1	1	3.5	1	0	0	0	0	0	0	0	0	1	n/a	n/a	3	n/a	2	n/a	2	2	3	2	2	1	1	1	He has herpes	1	0		0		0
5685191	Complete	Chloe	3	3	1	1	2	1	1	2.35	2	0	0	0	1	0	0	1	0	0	2	0	2	2	2	2	n/a	2	4	2	3	0	1	1	hyperthyroidism, mi0r stroke or similar	0	1	1	1	1	1	2
5688804	Complete	Chloe	3	3	1	1	2	1	1	2.31	2	0	0	0	1	0	0	1	0	0	3	1	2	2	2	2	2	2	3	3	3	0	1	1	hyperthyroidism and mi0r stroke or similar	0	1	1	1	1	1	2
5701991	Complete	Chloe	3	3	2	0	0	1	1	3.4	1	1	1	0	0	0	1	0	1	1	3	n/a	4	4	0	2	2	2	3	2	4	1	1	1	Hypertension, perforated gastric ulcer, microcytosis, polydipsia	1	1	1	1	1	1	1
5956162	Complete	Chloe	1	3	2	0	0	1	0		Don't Know	Don't Know	Don't Know	0	Don't Know	Don't Know	0	Don't Know	0	0	n/a	2	2	2	2	3	2	2	3	2	3	0	0	1	Lost a canine tooth/allergy dermatitis	0	0		0		0
6013719	Complete	Chloe	2	3	1	1	1	1	1	2.65	0	1	1	1	0	0	Don't Know	0	Don't Know	0	n/a	0	3	3	2	0	n/a	4	4	2	2	1	1	1	Nail clipping and blood tests for monitoring of kidneys	0	0		1	1	0
		Chloe	4	3	1	1	1	1	1	2.45	0				1		1		1	0	N/A	0	4	N/A	0	4	2	4	4	4	4	1	1	1	Hyperthyroidism and Limping	0	1	1	1	1	1	2
5703073	Complete	Cinders	2	3	1	1	2	1	1	3.75	1	0	0	0	0	0	1	0	0	0	2	1	n/a	n/a	2	2	3	2	3	2	2	1	1	1	growth - malignant mela0ma also wt loss	0	1	1	1	1	1	1
5687270	Complete	Clarence	2	1	1	1	2	1	1	4	1	0	0	0	0	0	0	0	0	0	2	1	3	4	2	2	2	4	3	2	2	1	1	0		1	0	0	1	0	Don't Know
5685862	Complete	Clarrie	2	4	1	1	2	1	0		0	0	0	0	1	0	0	0	Don't Know	1	n/a	1	3	3	1	3	2	3	3	2	3	0	1	1	dental and hyperthyroidism treatment	1	Don't Know	Don't Know	1	1	Don't Know	Don't Know
5809213	Complete	Claud	3	1	2	1	1	1	1	3.8	0	1	0	0	0	0	1	0	0	0	4	0	3	3	1	3	2	3	4	2	3	1	1	1	blood profile, regular jabs for kidneys/arthritis	1	1	0	1	0	Don't Know	Don't Know
5684391	Complete	Cleo	1	3	1	1	2	1	0		1	0	0	0	0	0	1	0	0	0	n/a	2	n/a	n/a	2	2	2	2	2	2	2	1	1	0		0	0		0		0
5688686	Complete	Cleo	1	3	1	1	3	0	1	4.8	1	0	0	0	0	0	0	0	0	0	n/a	3	3	n/a	3	n/a	2	2	2	n/a	2	0	1	1	RTA, bad e1, flu	1	1	1	1	1	Don't Know	Don't Know
5725513	Complete	Cleo	2	4	1	1	2	1	0		2	0	0	Don't Know	0	0	0	0	0	Don't Know	n/a	1	3	2	2	3	2	2	3	2	2	0	0	0		0	0		0		0
5726225	Complete	Cleo	3	3	1	1	2	1	1	3.2	1	0	0	0	0	0	0	0	0	0	3	2	2	2	2	2	n/a	2	3	2	2	1	1	1	Surgery to remove lump (mela0ma) from 0er lip, in October 2009	0	0		1	1	1	1
5703542	Complete	Clive	2	1	1	1	3	0	1	4	1	0	0	0	0	0	0	0	0	0	2	2	2	2	2	2	n/a	2	2	2	2	1	1	1	cruciate ligament repair	1	1	0	1	0	1	1
5901060	Complete	Clover	3	1	1	1	1	1	0		1	0	1	0	0	0	1	0	1	0	n/a	0	4	4	0	2	2	4	4	3	2	0	1	0		1	1	0	1	0	1	1
5712005	Complete	Clyde	3	1	1	1	3	0	0		1	0	0	0	0	0	0	0	0	1	n/a	1	2	n/a	2	n/a	2	2	3	2	2	1	0	1	Cat bite abcess	0	0		0		0
5700845	Complete	Cobweb	1	1	1	0	0	1	1	5.6	1	0	0	0	0	1	0	0	0	0	3	n/a	2	n/a	2	n/a	2	2	3	2	3	1	1	1	blood glucose check	1	1	0	1	0	1	1
8960053	Complete	coco	2	3	2	1	2	1	0		0	0	0	0	0	0	0	0	0	0	N/A	1	2	2	2	2	2	2	3	1	2	1	1	1	nasal discharge	1	0		1	1	0
5741801	Complete	Cody	2	3	1	1	2	1	1	4	1	0	0	0	Don't Know	0	1	0	0	0	2	2	3	2	2	3	2	3	2	2	3	0	0	0		0	0		0		0
5741491	Complete	Corris	3	3	2	1	2	1	1	3	1	1	0	0	0	0	0	0	0	0	2	0	2	2	2	1	2	2	3	2	2	1	Don't Know	1	kidney 1s, teeth cleaned and some extracted	1	Don't Know		1	1	Don't Know
5691394	Complete	Crosbie	4	1	1	1	2	1	1	2.9	1	1	0	0	0	0	0	0	0	1	3	1	3	2	1	2	2	2	4	1	2	1	1	1	dental 1s	1	0		1	1	Don't Know	Don't Know
5701434	Complete	Crystal	1	3	1	1	1	1	1	4.3	0	0	0	0	0	0	0	0	0	0	3	2	2	2	2	2	1	2	2	2	2	1	1	0		0	0		0		0
5913853	Complete	Crystal	1	3	2	0	0	1	1	4.1	0	1	0	0	0	0	0	0	0	1	3	n/a	2	2	3	n/a	2	2	3	0	4	1	1	1	eating/urination behavioural changes, ears cleaning, weight check,	0	1	1	1	1	1	2
5702586	Complete	Cuddlepuss	1	1	1	1	2	1	1	7.03	1	0	0	0	0	0	0	0	0	0	n/a	2	2	2	2	2	2	2	2	2	2	1	0	1	Ear mites	0	0		0		0
5700058	Complete	Cuddles	2	1	1	1	2	0	0		0	0	0	1	0	0	1	0	0	1	n/a	1	2	n/a	n/a	2	2	2	3	1	2	1	1	1	Dentals	1	0	1	1	0	0
5703527	Complete	Cuddles	3	3	1	1	1	1	1	3.5k	0	1	0	0	0	0	1	0	0	0	3	2	n/a	n/a	1	n/a	1	3	3	2	3	0	1	1	senior wellness screen	0	0		1	0	0
5829182	Complete	Cuddles	2	3	1	1	1	1	0		1	0	0	0	0	0	1	0	0	0	n/a	2	2	2	2	n/a	2	2	2	2	2	1	1	0		0	0		0		0
5686286	Complete	Daisy	2	3	1	0	0	1	1	2.1	0	1	0	1	0	0	Don't Know	0	0	1	n/a	n/a	3	3	2	2	n/a	3	3	4	4	0	1	1	Blood tests,medication review,monitoring her CRF and epilepsy,cystitis	1	1	1	1	1	1	0
5699579	Complete	Daisy	2	3	1	0	0	1	0		1	0	0	0	0	0	0	0	0	0	2	2	3	3	3	2	n/a	3	3	2	3	0	0	0		0	0	Don't Know	0	Don't Know	0	Don't Know
5700029	Complete	Daisy	1	3	1	1	2	0	0		1	0	0	0	0	0	1	0	0	0	n/a	1	2	3	3	2	3	2	3	2	3	1	0	1	cystitis	0	1	1	1	0	0
5705020	Complete	Daisy	2	3	1	1	1	1	1	3.9	0	0	0	0	1	0	1	0	0	1	3	0	2	n/a	1	2	2	2	2	1	3	1	1	1	lameness	1	1	0	1	0	1	1
5706685	Complete	Daisy	2	3	1	1	2	0	1	4	Don't Know	Don't Know	0	0	Don't Know	0	0	Don't Know	0	0	n/a	2	3	2	2	1	3	3	2	2	2	1	1	1	Hyperthyroid	0	0		0		0
5726241	Complete	Daisy	2	3	1	1	3	1	1	3.82	1	0	0	0	0	0	1	0	0	1	n/a	0	n/a	n/a	1	3	0	2	4	1	2	0	1	1	Stiff in legs and shoulders	1	0		1	0	0
5743406	Complete	Daisy	2	3	1	1	1	1	1	2.94	1	0	0	0	0	0	0	0	1	0	2	0	4	4	2	3	1	2	3	2	2	1	1	1	dental, geriatric blood/urine tests, loose stools/blood in stools	1	1	0	1	0	0
5820745	Complete	Daisy	3	3	1	1	1	1	0		0	1	0	1	0	0	1	0	1	1	3	0	4	4	0	1	n/a	3	3	4	4	0	1	1	Cystitis, constipation	0	0		1	1	0
5718487	Complete	Dale	3	1	1	1	2	1	1	4.2	1	0	1	0	1	0	1	0	Don't Know	0	n/a	n/a	3	n/a	2	3	2	1	2	2	2	0	1	1	onset of overactive thyroid 1s	1	1	1	1	1	1	2
5698747	Complete	Danger-mouse	2	3	1	1	1	1	0		0	1	0	0	0	0	Don't Know	0	0	0	3	0	3	2	1	2	0	4	4	1	3	1	0	1	PUPD	0	1	1	1	1	1	1
5950934	Complete	Daphne	1	3	1	1	1	1	1	4.2	1	0	0	0	0	0	0	0	0	0	2	1	2	n/a	2	n/a	2	2	3	2	3	1	1	1	1.bee sting. 2.s0 healing neck wound	0	0		0		0
5776737	Complete	D'arcy	3	3	1	0	0	1	0		0	1	1	1	1	0	1	Don't Know	0	1	n/a	n/a	4	4	3	3	n/a	3	2	1	1	0	0	1	hypert4, kidney dz, cystitis, dementia	0	1	1	1	1	0
5747811	Complete	Dave	2	1	1	1	4	0	1	6	1	0	0	0	0	0	0	0	0	1	n/a	1	n/a	n/a	2	n/a	3	3	3	2	2	0	1	1	gingivitis	1	0	1	1	0	1	1
5805995	Complete	Davy	2	1	1	1	2	1	1	5	1	0	0	1	0	0	0	0	0	0	n/a	1	3	n/a	1	1	n/a	3	3	2	2	1	1	1	1. 2 testosterone even though he is thought to have been neutered. 2. Blocked urinary tract. 3. Severe Lameness in one limb. 4. Gastro-intestinal infection	0	0		1	1	0
5700850	Complete	Denny	1	1	1	0	0	1	1	4.3	1	1	0	1	0	0	1	0	0	0	2	n/a	3	2	2	2	2	3	2	2	2	1	0	0		0	1	0	0		0
5702952	Complete	Dez	1	1	1	1	4	0	1	5	1	0	0	0	0	0	1	0	0	0	n/a	2	2	n/a	2	n/a	2	2	3	3	2	1	1	1	bitewounds from fighting	0	0		0		0
8909083	Complete	Diddy girl	2	3	1	0		1	1	2.6	1	0	1	0	0	0	0	0	0	0	N/A	N/A	4	4	3	3	N/A	4	3	3	3	0	1	1	General health check	0	1	0	1	0	1	2
5685778	Complete	Diesel	1	3	1	1	2	1	0		1	0	0	0	0	0	0	0	0	0	2	2	2	2	2	2	2	2	2	2	2	1	1	0		0	0		0		Don't Know
5685825	Complete	dilly	1	1	1	1	2	1	0		1	0	0	0	Don't Know	0	0	0	0	1	3	2	3	2	2	2	3	2	2	2	3	0	1	1	he has siamese in him and has had most of his teeth out due to an inherited desease ...	1	0		1	0	Don't Know	Don't Know
5740478	Complete	dilly	1	1	1	1	2	1	0		1	0	0	0	1	0	0	0	0	1	2	2	3	3	2	2	2	2	2	2	2	0	1	1	had most of his teeth out	1	0	Don't Know	1	0	1	1
5699306	Complete	Dinky	3	3	1	0	0	1	1	2.2	0	0	1	0	0	0	0	0	1	0	n/a	n/a	4	4	1	2	2	4	4	1	4	1	1	1	Blood tests (drinking more), came back 1. Osteoma, 1 leg amputated.	0	0	Don't Know	1	1	0
5685790	Complete	Di0	4	1	1	1	3	0	1	3.6	1	0	0	0	0	0	0	0	0	0	n/a	0	4	2	1	2	2	4	3	2	3	1	1	1	worming and nail clipping	0	1	0	1	1	Don't Know
5689330	Complete	Diva	2	3	2	0	0	1	0		1	0	0	0	0	0	0	0	0	0	2	n/a	2	2	1	2	2	2	3	2	2	0	0	1	One of her claws on the front leg was really long and difficult to trim myself	1	1	0	1	0	Don't Know	Don't Know
5759686	Complete	Dizzy	1	1	1	1	2	1	1		1	0	0	0	0	0	0	0	0	0	n/a	1	1	2	3	2	n/a	4	4	2	3	1	1	0		0	0		0		0
5706819	Complete	DJ	Don't Know	3	1	1	1	1	1	3.5	0	0	0	0	1	0	1	0	0	0	n/a	1	4	3	0	2	2	2	4	4	2	1	1	1	hyperthyroid, investigation of wt loss	0	1	0	1	1	0
5905126	Complete	dookie	2	1	1	1	2	0	1	5	1	0	0	1	0	0	0	0	0	1	3	1	3	2	2	2	2	2	3	2	2	1	1	0		1	0	1	0		0
5685985	Complete	Doolie	3	1	1	1	2	1	1	6.2	1	0	0	0	0	0	1	0	0	1	2	2	2	2	2	3	0	3	2	2	2	0	0	1	Skin irritation, tooth removal	1	1	0	1	0	1
5688996	Complete	Dracular Baby	2	1	2	1	2	1	0		1	0	0	0	Don't Know	Don't Know	0	0	0	0	2	2	3	2	2	2	2	3	2	2	2	0	1	1	ear infection	0	0		0		Don't Know	Don't Know
5749503	Complete	Dribble	3	3	1	1	2	1	1		1	0	0	0	0	0	0	0	0	0	n/a	0	4	4	1	n/a	n/a	1	4	2	2	1	0	1	heart murmur, 0 medication. kidney function test. gingivitus - several teeth removed	1	1	1	1	1	1	1
5684749	Complete	Duchess	2	3	2	1	3	1	0		2	0	0	0	0	0	0	0	0	1	n/a	3	2	2	2	2	1	2	3	2	2	1	1	0		1	0		0		0
5702920	Complete	Dusty	3	3	1	1	1	1	1	2.8	1	0	0	0	0	0	1	0	0	1	2	3	3	4	2	2	n/a	2	3	1	2	1	1	1	chronic vomiting	1	1	1	1	1	0
5706301	Complete	dylan	1	1	1	1	3	1	0		2	0	0	0	0	0	0	0	0	1	2	1	3	2	2	2	2	2	3	2	2	0	0	0		0	0	0	0	Don't Know	0	Don't Know
5782050	Complete	eaun	1	1	1	0	0	1	0		Don't Know	0	0	0	0	0	0	0	0	1	2	n/a	3	4	2	2	2	3	3	2	2	1	0	0		0	0		0		0
6008468	Complete	ebony	1	3	1	1	2	1	0		0	0	0	Don't Know	1	0	0	0	0	0	4	1	2	n/a	3	2	2	2	3	2	3	1	1	1	hyperthyroid analysis and surgery	0	1	1	1	1	1	1
5705957	Complete	ella	1	3	1	1	2	0	1	2.85	1	1	0	0	0	0	Don't Know	0	0	0	n/a	2	3	2	2	2	2	3	2	2	3	1	1	0		0	0		0		0
5882089	Complete	Elliot	1	1	1	1	1	0	1	7.6	2	0	0	0	0	0	0	0	0	0	3	0	4	4	0	4	0	4	4	4	2	1	1	1	Dental	1	1	0	1	0	0	Don't Know
5918294	Complete	elvis	1	1	1	1	2	1	1	4.5	1	0	0	0	0	0	0	0	0	0	2	1	2	2	1	2	n/a	3	4	1	2	1	1	1	vomitting	0	0		1	1	0
5699636	Complete	ep	2	3	1	0	0	1	1	6	2	0	0	0	0	0	Don't Know	0	0	1	0	n/a	2	2	2	n/a	n/a	2	2	2	2	1	1	Don't Know	behavioural urination due to stress	Don't Know	1	1	Don't Know	Don't Know	Don't Know
5690288	Complete	Esmeralda	3	3	1	1	0	1	1	2.8	0	0	1	0	1	0	1	1	1	0	n/a	1	3	n/a	1	2	2	2	3	2	3	1	1	1	hyperthyroidism, very 2 blood pressure	1	1	1	1	1	1	2
5701203	Complete	Faith	2	3	1	1	2	1	1	2.2	1	0	0	0	0	0	0	0	0	0	2	2	3	2	2	2	2	3	2	1	2	1	1	1	Heart Murmur, grade 2	0	0		0		1	1
5702566	Complete	Fanny	1	3	1	1	3	1	1	4	1	0	0	0	1	0	1	0	0	0	n/a	1	3	n/a	2	2	n/a	2	3	2	2	1	1	1	Thyroidectomy	0	0		1	1	0
6090483	Complete	fay	4	3	1	0	0	1	0		0	Don't Know	0	0	0	Don't Know	Don't Know	Don't Know	0	1	2	n/a	2	2	2	2	2	2	4	3	3	0	0	0		0	0	Don't Know	0	Don't Know	0	Don't Know
5707640	Complete	fee	1	3	2	1	1	1	0		0	1	0	0	0	Don't Know	0	0	0	0	2	0	2	2	1	2	2	3	0	1	2	1	1	0		0	0		1	1	Don't Know
5705287	Complete	Felix	1	1	1	1	2	1	0		0	0	0	0	0	0	0	0	0	0	n/a	2	3	2	2	2	2	2	2	1	2	0	1	0		0	Don't Know	0	0		0
5686487	Complete	fidget	3	2	1	1	2	1	1	4.2	0	Don't Know	0	0	0	0	1	0	0	1	n/a	0	3	3	2	n/a	2	2	4	3	3	1	Don't Know	1	for regular senior blood panel / weight loss with good appetite	1	1	1	1	0	0
5702599	Complete	Fitz	2	1	1	1	1	1	1	3.7	1	0	0	0	0	0	0	0	0	0	4	0	3	3	3	4	0	2	2	2	2	1	1	1	Inflammatory bowel disease	0	0	Don't Know	1	1	0	Don't Know
5786898	Complete	Fizzban	4	1	1	1	4	1	0		0	Don't Know	0	0	Don't Know	Don't Know	1	0	1	0	n/a	4	4	4	0	n/a	2	2	4	2	4	1	0	1	General elderly malaise/agreed he was happy and 0 acton taken	0	1	0	1	0	Don't Know
6132934	Complete	Flash	1	1	1	1	2	1	0		Don't Know	0	0	0	0	0	0	0	0	1	2	0	2	2	1	2	2	2	4	2	2	1	1	1	To have teeth removed & oil stains shaved off	1	0		0		0
5685890	Complete	flo	1	3	1	1	2	1	0		0	1	0	Don't Know	Don't Know	0	Don't Know	Don't Know	0	1	2	1	4	4	2	2	2	2	2	4	3	1	1	1	renal 1s	0	1	1	1	1	Don't Know
5741516	Complete	F0er	2	3	1	1	3	1	1	3	0	0	0	0	0	0	0	0	0	0	2	1	2	n/a	2	n/a	1	2	3	4	2	0	1	1	Liver failure	0	0		1	1	0
5743358	Complete	Floyd	2	3	1	1	2	1	1	4.08	0	0	0	1	Don't Know	0	1	0	0	0	2	0	2	2	0	3	n/a	1	4	1	4	1	1	1	Cystitis	0	1	1	0		0
5687638	Complete	Fluffy	4	3	1	1	1	1	1	4.5	1	1	1	0	0	0	1	0	1	1	n/a	1	4	4	2	2	n/a	4	4	2	3	0	1	1	Check up and then for CRF which was diag0sed as renal cancer	0	1	0	1	0	1	1
5712751	Complete	Flute	2	3	1	1	1	1	1	4.5	1	0	1	0	0	0	0	0	0	0	2	0	4	2	2	2	2	2	3	2	2	1	1	1	2 blood pressure	0	1	1	1	1	1	2
5800225	Complete	fly	2	1	1	1	2	1	1	5.7	0	0	0	0	0	0	0	0	0	0	n/a	1	3	n/a	3	3	n/a	2	3	2	3	1	1	1	Unexplained sickness and loose motions	0	1	1	1	1	Don't Know	Don't Know
5685951	Complete	Franta	2	1	2	1	1	1	0		2	1	0	1	0	0	0	0	0	0	3	0	4	3	2	3	1	4	1	1	3	1	1	1	Seizures and 0t eating after a dental	1	Don't Know	Don't Know	1	1	Don't Know	Don't Know
5914018	Complete	frazzle	1	3	1	1	1	0	0		0	Don't Know	0	0	0	0	0	0	0	1	n/a	0	2	n/a	4	2	2	2	3	3	4	1	0	0		0	0		0		0
5769125	Complete	Fred	2	1	1	1	2	1	0		1	0	0	0	0	0	0	0	0	0	2	2	3	3	2	2	2	2	3	2	2	0	0	0		0	0		0		0
5825135	Complete	Fred	2	1	2	1	1	1	1	4.6	0	1	0	0	0	0	1	0	0	0	1	0	2	2	1	1	1	3	3	2	4	1	1	1	blood test to monitor kidneys	0	1	0	1	1	1	1
5687019	Complete	Freddie	1	1	2	0	0	1	1	5?	1	0	0	0	1	0	0	0	0	0	n/a	n/a	2	0	3	2	2	2	2	1	3	0	1	1	difficulty pooing (connected to hyperthyroidism	1	0		1	1	0
5703654	Complete	Freddie	2	1	1	1	1	1	1	5	0	0	0	0	0	0	1	0	0	1	2	2	n/a	n/a	2	n/a	n/a	2	2	2	3	1	1	1	Has IBD, had US scan, biopsy, treated for bout of pancreatitis. 0w on 0vel-protein diet, ranitidine and metranidazole.	0	1	1	1	1	0	Don't Know
5740559	Complete	Freddie	2	3	1	1	2	1	1		0	0	0	0	0	0	0	0	0	0	n/a	2	3	3	3	n/a	n/a	0	3	3	4	1	1	1	teeth removed	1	1	Don't Know	0		Don't Know
5708375	Complete	Freebie	2	3	1	1	3	0	0		0	0	0	0	0	0	1	0	0	Don't Know	n/a	0	3	n/a	0	3	2	2	4	2	3	0	0	0		1	1	0	1	0	0
5685921	Complete	Fuchsia	3	3	1	0	0	1	0		1	0	0	1	0	0	0	1	0	0	n/a	n/a	n/a	n/a	2	n/a	2	2	2	2	2	0	1	1	Heart attack	0	0		0		0
5725508	Complete	Fudge	2	2	1	1	1	1	0		1	0	0	0	Don't Know	0	0	0	0	Don't Know	2	1	3	2	2	2	3	2	3	2	2	0	0	0		0	0		0		0
5701208	Complete	fungus	2	1	1	1	1	1	1	6.0	1	0	0	0	0	0	1	0	0	1	4	0	2	2	1	n/a	2	2	4	1	3	0	1	1	dental descale	1	1	0	1	0	1
5740629	Complete	Gabriel	1	1	1	1	2	1	0		1	0	0	0	0	0	0	0	0	1	2	2	3	3	1	3	n/a	2	3	2	2	1	0	1	To have teeth removed	1	0		0		Don't Know
5700036	Complete	Galafrey	1	1	1	1	2	1	1	7	1	0	0	0	0	0	0	0	0	0	2	2	2	2	0	2	4	4	3	2	2	1	1	0		0	0		0		0
5766265	Complete	gandi	3	2	1	1	1	1	1	3.7	0	1	0	0	0	0	0	0	0	0	n/a	0	3	3	2	2	2	2	4	4	3	0	1	1	sneezing, nasal discharge, asthma symptoms, senior blood profiling, kidney checks - 0w on fortekor	1	0		1	1	0
5685769	Complete	George	1	1	1	1	2	1	1	3.5	0	1	0	0	0	0	0	1	0	0	n/a	1	1	n/a	1	n/a	1	2	3	0	4	1	1	1	hypertension, heart murmur, kidney disease, hyperaldosteronism	0	0	Don't Know	1	1	1	0
5686409	Complete	George	3	1	1	1	1	1	1	4.9	1	0	0	1	0	0	Don't Know	0	0	1	2	1	2	2	2	2	1	2	2	2	2	0	1	1	check up and blood tests	0	1	0	1	0	0
5686808	Complete	George	2	1	1	1	1	1	1	6.5	0	0	0	1	Don't Know	0	0	0	0	0	n/a	1	3	3	3	2	2	2	3	3	2	1	1	1	Urinary 1 and teeth	1	1	1	1	1	0	Don't Know
5706700	Complete	George	2	1	1	1	3	1	0		1	0	1	0	0	0	1	0	0	0	n/a	2	2	2	2	n/a	2	2	2	2	2	0	0	0		0	0		1	0	0
5725232	Complete	George	2	1	1	1	3	1	1	4.5	1	0	0	0	0	0	0	0	0	0	2	2	2	2	2	2	2	2	2	2	2	1	1	1	broken toe	0	0		1	0	0
5741592	Complete	George	2	1	1	1	4	0	0	5	1	0	0	1	0	0	0	0	0	1	n/a	2	2	n/a	2	2	2	2	1	2	2	0	0	1	Small lump under skin - vet 0t worried	0	0		0		0
5749225	Complete	George	2	1	1	1	2	0	0		1	0	0	0	0	0	Don't Know	0	0	1	n/a	1	2	2	2	2	n/a	3	3	2	2	0	1	1	Teeth removed, general health check-up, lump at base of tail	1	0		1	0	0
5751702	Complete	George	1	1	1	1	2	0	0		1	0	0	0	0	0	0	0	0	0	n/a	1	3	3	2	n/a	n/a	3	3	2	2	1	1	1	Checkover	0	0		0		0
5807894	Complete	George	3	1	1	1	2	1	1	6.5	0	0	0	0	0	0	0	0	0	1	n/a	0	4	3	2	2	2	2	4	1	4	1	1	1	constipation and teeth cleaned, claws trimmed	1	1	0	1	0	0
5828071	Complete	George	3	1	1	0	0	1	1	3.5	0	1	0	0	1	0	1	1	0	1	4	n/a	4	4	0	2	0	4	0	0	4	1	1	1	Treatment for kidney & hyperthyroid 1s	1	1	1	1	1	1	2
6190839	Complete	George	1	1	2	1	2	1	1	4.22	1	0	0	1	0	0	0	0	0	0	2	2	2	2	2	2	2	2	2	2	2	1	1	0		0	0		0		0
7635509	Uploaded	george	1	1	1	1	3	1	1	4.6	1	0	0	0	0	0	0	0	0	0	N/A	2	2	N/A	2	N/A	2	2	2	2	2	1	1	1	My cat was missing for 6 years and when I got him back he went for a Health check and had Dental treatment to remove a broken tooth	1	1	0	1	0	0
5699162	Complete	Georgia	2	3	1	1	2	0	0		1	0	0	0	0	0	0	0	0	0	n/a	1	4	4	3	2	n/a	2	3	2	2	0	1	1	overgrooming of back hair	0	0		0		0
5740481	Complete	Ghillie	Don't Know	1	1	1	1	1	1	5.8	2	0	0	0	0	0	0	0	0	1	2	2	2	2	2	2	3	2	3	2	2	0	1	1	dermatitis	0	Don't Know	1	1	1	Don't Know	Don't Know
5686989	Complete	Gimli	2	1	1	1	2	1	1	4.05	1	0	0	0	0	0	1	0	0	0	n/a	0	4	n/a	1	n/a	1	1	3	2	4	1	1	1	pu/pd	1	1	1	1	1	0
5808076	Complete	Gin Gin	Don't Know	1	1	1	2	1	1	5.2	1	0	0	0	0	0	1	0	0	1	n/a	2	3	n/a	2	n/a	2	2	2	2	3	1	1	1	Gingivitus and pain eating, resulting in dental treatment and most teeth extracted. He is 0w in good health.	1	0		1	1	0
5685992	Complete	Ginge	2	1	1	1	1	1	1	3.9	0	0	1	0	0	0	0	1	1	0	2	0	2	2	2	2	1	3	3	2	3	0	1	1	Heart and blood pressure 1s causing blindness	0	1	1	1	1	1	2
5712485	Complete	ginger	3	1	1	1	3	0	1	3.2	0	0	0	0	Don't Know	0	0	0	0	0	n/a	2	3	3	3	3	2	3	4	3	3	1	1	1	T4 sample	0	0		1	0	0
5763006	Complete	Ginger	3	1	1	1	1	1	1	3.55	0	0	0	0	0	0	1	0	1	1	3	0	4	4	0	2	2	3	4	0	3	0	1	1	losing weight, diag0sed with liver tumour	0	1	1	1	1	0
5958139	Complete	Ginny	2	3	1	1	2	0	1	3.04	1	0	0	0	0	0	0	0	0	1	n/a	1	3	n/a	2	3	1	2	3	2	2	1	1	1	Dental extraction and descale	1	1	0	1	0	Don't Know
5685290	Complete	gismo	2	1	1	0	0	1	0		1	0	0	1	0	0	0	0	0	0	2	0	2	2	2	2	2	2	4	2	2	1	0	1	bladder stones	0	1	1	Don't Know	Don't Know	Don't Know	Don't Know
5673312	Complete	Gizmo	4	3	1	1	1	1	1	4.5	1	0	0	0	0	0	1	0	0	0	2	0	3	3	1	2	2	2	2	1	4	1	1	1	Drinking more but 0thing found,chked for kidneys and diabetes	0	1	1	1	0	1	1
5685936	Complete	Gizmo	1	1	2	1	1	1	1	5	1	0	0	0	0	0	Don't Know	0	Don't Know	1	2	0	3	3	1	3	2	2	3	2	2	0	1	1	General checkups. And when he wouldn't eat and had an infection.	0	0		0		1	1
5688543	Complete	Gizmo	1	1	1	1	4	0	0		1	0	0	0	0	0	0	0	0	0	n/a	4	2	2	1	2	2	4	3	2	2	1	1	0		0	0		0		0
5699543	Complete	Gizmo	2	1	1	1	3	1	1	3.85	0	0	0	0	0	0	0	0	0	0	n/a	1	n/a	n/a	2	3	1	2	3	2	2	1	1	1	CBA and nail bed infection	0	0		1	1	0
5769122	Complete	Gizmo	3	1	1	1	2	1	0		1	Don't Know	0	0	0	0	0	0	0	1	4	1	4	4	1	4	1	2	4	3	4	0	0	1	Dental 1s, teeth removed	1	0		1	1	0
5818202	Complete	Gizmo	2	1	1	1	3	1	1	4	0	1	0	0	0	0	Don't Know	0	0	1	2	2	4	4	1	2	2	2	3	4	4	1	1	1	kidney 1s has vit b12 injections	1	0		1	0	0
7509401	Complete	Gracie	2	3	1	1	1	1	1	2.6	1	0	0	0	0	0	0	0	0	1	0	3	2	N/A	2	0	N/A	4	2	2	2	1	1	1	Lump removal and a recurrent allergic skin condition	1	1	0	1	0	0
7990753	Complete	Greebo	3	2	1	1	2	1	1	3.8	1	0	0	0	0	0	0	0	0	0	N/A	3	3	N/A	3	N/A	2	2	2	2	2	1	1	0		0	0		0		0
5766359	Complete	gregory	2	1	1	1	3	1	1	6	1	0	0	0	0	0	0	0	0	0	n/a	1	3	n/a	2	n/a	2	3	2	2	2	1	1	1	flea allergy	0	0		0		0
5707728	Complete	Grey	1	1	1	1	2	1	1	5	1	0	0	0	0	1	1	0	0	1	2	2	3	3	2	2	4	2	2	3	3	1	1	1	Diabetites and Aritisits	0	1	0	1	0	0
5706490	Complete	Growler	2	1	1	1	2	1	1	4.65	1	0	0	0	0	0	Don't Know	0	0	Don't Know	3	2	2	n/a	2	2	2	4	2	2	2	1	1	1	Dental work	1	0		0		0
5699208	Complete	Gullit	3	1	2	0	0	1	0		Don't Know	1	Don't Know	0	0	0	1	0	0	1	2	n/a	2	2	2	2	n/a	2	4	1	2	0	1	1	Dental clean-up, teeth extractions	1	0		1	0	0
5947104	Complete	Gypsy	1	3	1	1	2	1	1	3.1	1	0	0	0	0	0	0	0	0	0	2	2	2	2	2	2	2	2	3	2	2	1	1	1	upper respiratory tract infection	0	0		0		0
5685662	Complete	Gypsy Rose Lee	3	3	1	1	1	1	1	4	1	1	1	0	1	0	0	0	0	0	3	1	1	2	0	2	2	2	4	1	4	0	1	1	kidneys, thyroid, blood pressure/e1ight 1s	0	1	1	1	1	1	2
7635562	Uploaded	Hagar	4	1	2	1	2	0	0		0	1	1	1	0	0	1	0	1	1	4	0	4	3	0	3	0	1	1	1	4	1	1	1	as he is 27, we have takin him to vets to check on his kidnies & groths on lungs more often than before.	0	1	0	1	0	0
5688503	Complete	Harley	2	3	2	1	2	1	1	2.2	1	0	0	0	0	0	0	0	0	1	2	2	2	2	2	2	3	2	1	2	2	1	1	1	gingivitis	1	0		1	0	0
5804140	Complete	Harley	2	1	1	1	24hours	0	0		0	1	1	0	Don't Know	0	1	Don't Know	1	0	4	0	4	2	0	4	0	4	4	4	4	0	0	0		0	0		0		0
6144226	Complete	Harley D.	3	3	1	1	1	1	1	4.5	1	0	0	0	0	0	1	Don't Know	0	0	n/a	0	4	n/a	3	3	n/a	4	4	4	2	0	0	0		0	0		0		0
5699938	Complete	Harriet	2	3	1	1	2	1	0		1	0	0	0	0	0	1	0	Don't Know	1	n/a	0	4	n/a	2	2	2	3	3	3	2	1	1	0		0	0		1	0	0
5807886	Complete	harriet	4	3	1	1	1	1	0		1	0	1	1	0	0	0	0	1	1	3	0	4	4	0	3	0	4	4	4	4	1	1	1	Dental to clean teeth and also to trim claws	1	1	1	1	1	0	Don't Know
5706302	Complete	harry	1	1	1	1	2	0	1	4.5	0	0	0	0	0	0	0	0	0	1	n/a	0	3	2	1	3	2	3	4	0	2	1	1	1	hepatic 1s	1	0		1	1	0
6002638	Complete	Harry	1	1	1	1	2	1	1	4.9	1	0	0	0	0	0	1	0	0	0	n/a	2	3	n/a	2	n/a	n/a	3	3	2	2	1	1	1	sacroiliac seaparation fol0ing unKnown trauma	0	1	0	1	0	0
5740530	Complete	Harvey	1	1	1	1	4	0	0		1	0	0	0	0	0	0	0	0	0	n/a	2	2	n/a	2	n/a	2	2	2	2	3	1	1	1	infection after fight	1	1	0	1	0	Don't Know	Don't Know
5701988	Complete	Hattie	1	3	2	0	0	1	1	6.5	1	0	0	0	0	0	0	0	0	0	n/a	n/a	3	n/a	0	1	2	2	4	2	2	0	1	0		0	0		0		0
5797314	Complete	Hazel	2	3	1	1	2	0	1	4.6	0	0	0	0	1	0	1	0	0	0	n/a	2	1	n/a	1	2	2	2	2	3	2	1	1	1	Hyperthyroid	0	1	0	1	1	1	1
5703486	Complete	Hazell	2	1	1	1	4	0	1	4.22	1	1	0	1	0	0	1	0	0	0	4	0	2	2	2	3	3	2	4	1	2	1	1	1	arthritis, eosi0philia, cystals in urine	0	1	1	1	1	0
5723878	Complete	Hector	1	1	1	1	2	0	0		0	0	0	0	Don't Know	0	Don't Know	0	0	0	2	1	4	4	2	2	2	3	3	4	2	1	1	0		0	0		0		0
5685963	Complete	Hedge	3	2	1	1	2	1	1	2.75	Don't Know	0	0	0	0	0	0	0	1	1	2	1	2	2	1	2	2	4	3	3	3	0	1	1	Blood tests	0	1	0	1	0	0	Don't Know
5699314	Complete	Hennesey	2	1	1	1	2	0	1	6.5	Don't Know	0	0	0	0	0	1	0	0	0	n/a	1	2	2	2	2	2	2	2	3	3	1	0	1	Increase in thirst and muscle wastage over spine	0	0		1	1	0
5748701	Complete	Henry	1	1	1	1	2	0	1	5.6k	0	0	0	0	0	0	Don't Know	0	0	0	3	1	n/a	n/a	2	2	1	2	3	3	4	1	1	1	He has a very slight heart murmur	0	0	Don't Know	0	Don't Know	0	Don't Know
5810880	Complete	Henry	1	1	1	1	2	1	1	6.5	1	0	0	0	0	0	1	0	0	1	n/a	1	2	n/a	2	2	2	3	2	3	2	1	1	0		0	0		0		0
5708441	Complete	Hettie	1	3	1	1	2	1	1	4	1	0	0	0	0	0	1	0	0	0	2	3	3	2	2	3	1	2	2	3	3	1	1	0		0	0		0		0
5759517	Complete	Hetty	2	3	1	1	2	0	0		1	0	0	0	0	0	1	0	0	0	n/a	0	4	n/a	2	2	2	2	3	2	2	0	0	1	infection, temperature, vomiting - was on antibiotics and it cleared up	0	0		0		0
5685597	Complete	Hille	4	3	1	1	1	1	1	3.5	0	1	0	0	0	0	1	0	1	0	2	0	4	4	1	2	2	1	4	3	4	1	1	1	kidneys	1	1	0	1	1	1	1
5713656	Complete	hisspit	3	3	1	1	1	1	1	3.82	1	1	0	1	1	0	0	0	1	1	2	1	2	2	1	2	2	2	4	1	4	0	1	1	hyperthyroid/dental extractions/blood tests	1	1	0	1	1	1	1
5699890	Complete	Holly	2	3	2	1	3	1	1	2.5	1	1	0	0	0	0	1	0	0	0	2	1	3	4	2	2	2	2	3	2	4	1	1	1	Check renal function	0	1	1	1	1	0	Don't Know
5742146	Complete	Holly	2	3	1	0	0	1	0		0	Don't Know	0	0	Don't Know	0	0	0	0	0	n/a	n/a	3	n/a	2	2	2	1	4	3	3	1	1	1	weight loss	0	0		0		0
5743627	Complete	Holly	3	3	1	1	2	0	1	2.5	1	0	0	0	1	0	Don't Know	0	0	0	n/a	1	4	n/a	2	n/a	2	3	3	4	3	1	1	1	Bilateral thyroidectomies & associated blood tests	0	0		1	1	0
5925424	Complete	holly	2	3	2	1	1	1	1	3.9	0	1	1	0	0	0	1	0	0	Don't Know	3	0	2	2	1	2	n/a	2	4	0	4	1	1	1	loss of appetite, weight loss, ?ibd	0	1	1	1	1	1	1
6175333	Complete	Holly Golightly	1	3	1	1	4	1	0		1	0	0	0	0	0	Don't Know	0	Don't Know	Don't Know	n/a	2	3	2	3	2	2	2	2	2	2	1	1	0	matted coat	1	Don't Know		1	0	Don't Know
5674269	Complete	Honey	1	1	1	0	0	1	0		0	0	0	0	Don't Know	0	Don't Know	0	0	Don't Know	3	n/a	3	2	2	4	2	2	3	3	2	0	0	0		0	0	Don't Know	0	Don't Know	0	Don't Know
5698740	Complete	Honey	1	3	1	0	0	1	1	4.1	1	0	0	0	0	0	0	0	0	0	2	n/a	2	2	2	2	2	2	2	2	2	1	1	0		0	0		0		0
5702807	Complete	Horse	2	1	1	1	3	1	1	4.3	0	1	0	0	0	0	1	0	1	0	n/a	1	3	3	2	n/a	2	2	3	1	4	1	1	1	Renal disease	0	1	1	1	1	1	2
5722784	Complete	howard	3	1	1	1	1	1	1	4-5	Don't Know	0	0	0	Don't Know	0	0	1	0	1	3	0	3	2	1	0	2	4	2	2	2	1	1	1	infection	0	0		0	Don't Know	0
5843864	Complete	Humphrey	2	2	1	1	2	1	1	4.8	1	0	0	0	0	0	0	0	0	0	4	2	2	2	1	4	2	1	3	2	2	1	1	1	Asthma	0	0		0		0
5708468	Complete	Idaho	1	1	1	1	3	1	0		1	0	0	0	0	0	1	0	0	0	2	1	2	2	2	2	2	2	3	2	2	1	0	0		0	0		0		0
5675942	Complete	India	1	3	2	0	0	1	1	4	0	1	0	1	Don't Know	Don't Know	0	0	0	0	n/a	n/a	3	3	2	2	n/a	2	3	0	3	0	1	1	Cystitis and kidney infection	0	1	1	1	1	Don't Know	Don't Know
5793288	Complete	Indy	2	1	1	1	1	1	1	4.2	0	1	0	0	1	0	0	0	0	0	n/a	2	3	n/a	2	n/a	2	3	2	3	3	0	1	1	hyperthyroid treatment	0	1	0	1	1	1	2
5702805	Complete	inka	1	1	2	1	2	1	1	5.85	1	0	0	0	0	0	1	0	0	1	2	0	3	2	2	3	2	2	4	2	3	1	1	1	dental, wellness check up	1	1	0	1	0	1	1
5686260	Complete	Isha	1	3	1	1	3	1	1	4	1	1	0	0	0	0	0	0	0	0	n/a	2	3	n/a	1	n/a	n/a	2	4	2	4	0	1	1	diag0sis of kidney stones	0	1	1	1	1	1	Don't Know
5684585	Complete	Itsy	3	1	1	1	1	1	0		1	0	0	0	0	0	Don't Know	0	0	1	2	3	1	n/a	0	1	2	2	3	2	3	1	0	0		0	0		0		0
5703893	Complete	Ivy	4	3	1	1	1	1	1	2.7	0	1	0	0	0	0	1	0	1	0	n/a	0	2	2	0	n/a	2	2	4	1	3	1	1	1	weight loss	1	1	0	1	0	0
5699808	Complete	Izzy	1	3	1	1	3	1	0		2	0	0	0	0	0	0	0	0	Don't Know	2	1	2	2	3	3	2	3	3	3	2	1	1	0		0	0		0		0
5751427	Complete	japer	1	1	1	1	1	1	0		1	0	0	0	0	0	Don't Know	0	0	0	2	2	2	2	2	2	2	2	2	2	2	0	0	0		0	0		0		0
5670519	Complete	Jar Jar	1	1	1	0	0	1	1	4.5	0	1	0	0	1	0	0	0	0	0	3	2	n/a	n/a	2	3	2	2	2	4	3	1	1	1	hyperthoridsism	0	0		1	1	1	2
5702580	Complete	Jasmine	1	3	2	0	0	1	1	2.7	0	1	1	0	0	0	1	0	0	1	2	n/a	4	4	1	3	0	1	4	1	3	0	1	1	Mammary carci0ma - mamary strip surgery, renal disease	1	1	0	1	0	1	2
5704866	Complete	Jasmine	1	3	1	1	2	1	1	4.1	0	0	0	0	0	0	0	0	0	1	2	2	3	2	2	3	2	3	1	1	2	0	1	1	Abscess	0	0		1	1	0
5720138	Complete	Jasmine	2	3	2	1	2	1	1	4	1	0	0	0	0	0	1	0	0	1	3	2	2	n/a	2	n/a	2	2	3	2	2	1	1	1	tumour removed from back and attendance to Senior Clinic	0	0		1	0	1	1
5683599	Complete	Jasper	3	1	2	1	2	1	1	4.5	0	1	0	0	1	0	1	0	0	0	2	0	3	2	2	2	2	3	3	1	3	1	1	1	I'm a vet! bloods, urinalysis, weight check, dental, ivf etc etc	1	1	0	1	1	1	1
5702937	Complete	Jasper	1	1	1	1	3	1	1	4.8	1	0	0	0	0	0	0	0	0	0	n/a	2	2	2	2	2	n/a	2	1	3	2	1	1	0		0	0		0		0
5725212	Complete	Jasper	1	1	1	1	2	0	0		1	0	0	0	0	0	Don't Know	0	0	0	2	1	3	2	2	2	3	4	4	2	3	0	1	1	Flea treatment	0	0		0		0
		Jasper	2	1	1	1	1	1	1	4	1	1	0		0	0	0	0		0	N/A	1	3	4	2	3	2	4	2	2	4	1	1	1	Tail-biting since about age 5, cat flu last year	0	0	0	1	0	0
5700843	Complete	Jazz	2	1	1	0	0	1	1	4.2	1	1	0	0	0	0	0	0	0	0	n/a	n/a	2	2	2	n/a	2	2	2	2	2	1	1	1	ennucleation, monitoring of PKD	0	1	0	1	0	1	1
5741583	Complete	Jeff	2	1	1	1	2	1	1	3.3	0	0	0	0	1	0	0	0	0	0	3	1	4	3	2	2	n/a	2	2	3	3	1	1	1	blood tests for hyperthyroidism, diarrhoea, skin condition	1	1	0	1	1	1	1
5700101	Complete	Jemima	3	3	1	1	3	0	0		1	Don't Know	0	Don't Know	Don't Know	0	0	0	0	Don't Know	n/a	2	3	n/a	1	n/a	n/a	4	2	2	3	0	0	0		1	0		0		0
5701418	Complete	Jemima	4	3	1	1	2	1	1	3	0	0	0	1	0	0	1	0	1	1	2	0	2	3	2	2	n/a	3	4	0	3	1	1	1	Limping foreleg; Cystitis; Failure to thrive-anabolic steroids and vitamin injections	1	1	1	1	1	0	Don't Know
5781793	Complete	jemima	2	3	1	1	2	1	1	3.5	1	0	0	0	0	0	Don't Know	0	0	0	2	1	n/a	n/a	2	2	2	1	3	2	2	1	1	0		0	0	Don't Know	1	1	Don't Know	Don't Know
5701016	Complete	Jerry	2	1	1	0	1	1	1	4.5	0	Don't Know	0	0	0	0	0	0	0	1	3	n/a	2	2	2	2	n/a	3	4	1	2	0	1	1	tooth removed	1	Don't Know		Don't Know		0
5726122	Complete	Jerry	2	1	1	1	2	1	0		0	0	0	0	0	0	0	0	0	0	2	1	2	n/a	0	n/a	2	2	3	2	2	0	0	0		0	0		0		0
5688489	Complete	Jess	2	4	1	1	2	0	0		0	0	0	0	Don't Know	0	Don't Know	0	0	0	2	1	3	2	3	n/a	n/a	3	3	4	2	0	0	1	Someone thought she was lost & took her to the local vet.	0	Don't Know	Don't Know	Don't Know	Don't Know	Don't Know	Don't Know
5691998	Complete	Jess	2	3	1	1	2	0	1	4	1	1	0	0	0	0	0	0	0	0	n/a	1	4	3	2	n/a	n/a	2	4	4	3	1	1	1	flea treatment prescriptions/blood & urine tests	Don't Know	1	1	1	1	Don't Know	Don't Know
5738655	Complete	Jess	1	3	1	1	1	1	0		0	0	0	0	0	0	0	0	1	1	2	2	4	4	3	3	2	3	2	2	3	1	1	1	check-up	0	1	0	1	0	Don't Know	Don't Know
6105105	Complete	Jess	2	3	1	1	1	1	1	3.75	1	0	0	0	0	0	0	0	0	0	2	1	3	3	3	2	2	2	3	2	2	1	1	1	wanted her checked - 2 drinking/slight increase in diet	1	1	0	1	0	1	1
5703517	Complete	jessica	1	3	1	1	1	1	0		Don't Know	0	1	0	0	0	0	0	Don't Know	0	3	3	2	2	2	3	3	2	3	2	2	1	1	1	check up	0	1	0	1	0	0
5689125	Complete	Jessie	2	3	1	1	2	1	1	2.5s	1	0	1	0	0	0	0	0	0	1	3	2	3	n/a	2	n/a	3	4	2	2	3	1	1	0		0	0		0		0
5706422	Complete	Jessie	2	4	1	1	2	1	0		1	0	0	0	0	0	1	0	0	1	3	0	n/a	n/a	2	n/a	2	4	4	2	3	1	1	0		1	0		0		0
5741127	Complete	Jessie	1	3	1	1	1	1	0		1	0	0	0	Don't Know	0	0	Don't Know	0	Don't Know	n/a	1	3	n/a	2	n/a	n/a	2	3	2	2	1	0	0		0	0		0		0
8976690	Complete	Jessie	3	1	1	1	1	1	1	3.29	0	1	1	0	0	0	1	0	1	0	4	0	4	4	0	3	1	2	4	1	4	1	1	1	Dental 1s, colitis, weight loss.	1	1	0	1	0	1	2
5706317	Complete	Jezabel	Don't Know	3	1	1	1	1	1	2.95	1	1	0	0	1	0	0	0	1	0	n/a	n/a	1	0	2	2	n/a	1	2	2	2	1	1	1	Thyroid monitoring	0	0		1	0	1	1
5697775	Complete	Jigsaw	2	3	1	0	0	1	1	2.95	Don't Know	1	1	0	1	0	0	0	0	0	2	n/a	2	3	4	2	2	1	3	2	2	1	1	1	Jigsaw was a very poorly cat when we found her (I foster cats)	Don't Know	1	0	1	0	1	Don't Know
5718210	Complete	Jilly	2	3	1	1	2	1	1	3.2	0	0	0	0	1	0	1	0	0	0	3	1	3	3	2	2	2	2	3	2	2	1	1	0		1	0		1	1	0
5890227	Complete	Jimbob	3	1	1	1	1	1	1	5	0	0	0	0	1	0	1	0	0	1	2	0	4	4	0	2	2	2	4	4	4	1	1	1	Hyperthyroidism & Conns Syndrome	0	1	1	1	1	1	1
5686288	Complete	joe	2	3	1	1	2	0	0		0	Don't Know	0	0	0	0	0	0	0	0	n/a	1	2	2	1	2	2	2	3	2	3	0	0	0		0	0		0		0
6173915	Complete	Joe	1	1	2	0	0	1	1	4.1	1	0	0	0	0	0	0	0	0	0	n/a	n/a	2	n/a	2	2	2	2	3	2	2	0	1	0		0	0		0		0
5704249	Complete	John	2	1	2	1	1	1	1	6.4	0	Don't Know	0	0	0	Don't Know	0	0	0	0	3	2	4	4	2	4	2	3	1	0	4	0	0	1	traumatic stress when other cat died	1	0		0		0
5755080	Complete	Jonty	2	1	1	1	2	1	1	4.0	0	1	1	0	1	0	Don't Know	0	0	Don't Know	n/a	0	3	n/a	0	3	0	3	4	0	4	1	1	1	Eye and mouth 1s due to Herpes and Calici virus, Hyperthyroidism, ? Pancreatitis, Total dental extraction, back pain	1	1	1	1	1	Don't Know
5704116	Complete	Joshua	1	1	2	1	2	1	1	6	1	1	0	0	0	0	Don't Know	0	0	0	n/a	3	1	1	2	n/a	1	1	3	1	3	1	1	1	urinary infection and bloods to check renal functin	0	1	1	1	1	0
5685798	Complete	Josie	3	3	1	1	2	1	1	3.4	0	1	1	1	0	0	Don't Know	0	0	0	4	0	4	4	3	4	2	4	4	1	4	1	1	1	0 Potassium, Crystals in Urine, Lump removed, blindness etc..	0	1	1	1	1	1	1
5719581	Complete	Josie	3	3	1	1	1	1	1	3.86	1	0	0	0	0	1	1	1	0	0	4	0	4	4	2	3	2	3	4	2	4	1	1	1	diabetes mellitus	0	1	0	1	1	1	2
5767708	Complete	josie	3	3	1	1	1	1	1	3	0	1	0	1	1	0	Don't Know	0	0	0	1	1	4	4	1	1	2	3	4	4	4	0	1	1	Hyperthyroidism blood tests	1	0		1	1	0
6148735	Complete	Ju0 / Pookie	2	3	1	0	1	1	1	3.3	Don't Know	1	0	0	0	0	1	0	0	0	2	3	4	3	2	n/a	n/a	3	2	4	4	0	1	1	Clicking hip joint, Arthritis diag0sed	0	0		1	1	0
6157870	Complete	Ju0 also Know as Pookie	2	3	1	1	1	1	1	3.3	Don't Know	1	0	0	0	0	1	0	0	0	n/a	4	4	4	2	n/a	n/a	2	2	4	2	0	1	1	Arthritis Detected in hip & loss of appetite, resulting in kidney disorder detected	0	0		1	1	0
5703513	Complete	Katie	1	3	1	1	2	1	0		1	0	0	0	0	0	0	0	0	0	n/a	1	2	n/a	2	n/a	2	2	2	2	2	1	1	0		0	0		0		0
5758245	Complete	Katie	3	3	1	1	1	1	1	3	Don't Know	1	1	0	0	0	1	0	0	1	n/a	0	4	4	2	n/a	2	2	4	1	4	1	1	0		1	0		1	1	Don't Know
5702268	Complete	Kat-Kat	3	3	1	1	1	1	1	2.8	0	0	0	0	1	0	1	0	1	1	n/a	1	4	n/a	0	n/a	n/a	4	4	4	4	0	1	0		1	1	0	1	0	Don't Know	Don't Know
5688536	Complete	Katkin	1	1	1	1	1	0	0		1	1	0	0	0	0	0	0	0	0	4	1	3	2	0	3	1	1	3	2	4	1	1	1	deficating and vomiting in the house	0	1	1	1	1	Don't Know	Don't Know
5686317	Complete	Keisha	1	3	1	1	2	1	1	4.8	0	0	0	0	0	0	0	0	0	1	2	2	2	2	2	2	2	2	2	2	2	0	1	1	Chronic stomatitis	1	1	0	1	1	0
5701281	Complete	Kelly	3	3	1	1	4	0	1	3.8	1	0	0	0	0	0	0	0	0	1	2	1	3	2	2	2	n/a	4	3	2	3	1	1	0		0	Don't Know	Don't Know	0		0
5684659	Complete	Kelmis	2	1	1	1	3	1	0		1	0	0	1	1	0	0	0	0	0	n/a	2	n/a	n/a	1	n/a	1	2	3	2	2	1	1	1	Hyperthyroidism	1	0		1	1	Don't Know
5699218	Complete	Kif	1	1	2	0	0	1	1	5.5	1	0	0	0	0	0	0	0	0	0	2	2	3	2	2	1	2	2	3	1	3	1	0	1	HCM scan - clear	0	0	Don't Know	0	Don't Know	0	Don't Know
5699315	Complete	kiki	1	4	1	1	1	1	0		1	0	Don't Know	Don't Know	0	0	0	0	0	0	3	2	4	2	2	3	1	2	3	2	2	1	0	0		0	0		1		0
5846627	Complete	Kimi	1	1	2	1	2	1	1	4.84	0	0	0	0	0	0	1	0	0	0	2	1	2	2	2	n/a	n/a	3	3	3	2	1	1	1	weight loss	1	0		1	1	0
5744948	Complete	Kira	1	3	2	1	1	1	1	3.2	0	0	0	0	1	0	0	0	0	0	n/a	1	0	0	1	0	1	1	3	1	2	1	1	1	Operation for hyperthyroidism and fol0-ups	0	1	1	1	1	1	Don't Know
5725993	Complete	Kitty	2	3	1	0	0	1	0		0	Don't Know	1	Don't Know	Don't Know	Don't Know	Don't Know	Don't Know	1	0	n/a	n/a	2	n/a	1	2	1	2	4	1	2	0	1	1	some kind of virus - vet didn't Know. Fur balls	0	1	1	1	1	Don't Know
5702116	Complete	krusty	2	1	1	1	2	1	1	5.9	0	1	0	0	0	0	1	0	0	0	2	4	3	4	0	0	2	2	4	0	4	1	1	0		1	1	1	1	0	0
5703099	Complete	Kypou	3	3	1	1	2	0	1	4..5	1	0	0	0	Don't Know	Don't Know	0	0	1	0	n/a	2	3	3	2	2	2	2	3	3	3	0	1	0		0	0		0		0
5684729	Complete	Kyro	1	3	2	1	2	1	0		1	0	0	0	0	0	0	0	0	0	n/a	1	2	n/a	2	n/a	2	2	3	2	3	0	0	0		0	0		0		0
5688895	Complete	Kyrrekatt Easter Lily	2	3	2	0	0	1	0		1	0	0	0	0	0	0	0	0	1	n/a	n/a	n/a	n/a	2	n/a	2	2	4	2	2	1	1	0		0	0		0		0
5806677	Complete	leceister	2	1	1	1	2	1	1	4.5	1	0	0	0	0	0	1	0	0	0	2	2	2	2	2	2	2	3	2	2	2	1	1	1	yearly check up	0	0		1	0	0
5723979	Complete	Leisha	2	3	2	1	1	1	1	5	1	0	Don't Know	Don't Know	Don't Know	Don't Know	1	Don't Know	0	0	3	0	0	2	0	3	2	4	3	2	2	0	1	1	Partial loss of use of hind limbs, loss of balance	0	1	1	1	1	Don't Know
5700413	Complete	Le0re	2	3	1	0	0	1	1	3.9	0	1	0	1	0	0	0	0	0	0	3	2	2	2	2	2	2	2	3	1	0	1	1	1	Travel Certificate	1	1	0	1	0	1	1
5699649	Complete	leo	1	1	2	0	0	1	1	4.0	1	0	0	0	0	0	0	0	0	1	2	2	3	2	2	2	2	3	2	2	2	1	1	1	vomiting and possible chest infection	1	0		0		0
5720353	Complete	Leo	2	1	1	1	2	0	1	4	1	0	0	0	0	0	1	0	1	1	n/a	2	3	2	1	2	2	3	3	2	2	1	1	0		0	0		1	0	0
5944822	Complete	Leo	1	1	1	1	2	1	1	4.7	1	0	0	0	0	0	Don't Know	0	0	0	n/a	2	3	n/a	2	n/a	n/a	3	2	3	2	1	1	1	Thyroidectomy	0	1	0	1	1	1	1
5677020	Complete	Leon	1	1	1	1	2	1	1	5.45	1	0	0	0	0	0	1	0	0	0	n/a	0	4	3	3	n/a	2	4	4	2	2	0	0	1	dentistry	1	0		0		0
5686816	Complete	Lestat	1	1	1	0	0	1	1	6.3	1	0	0	0	0	0	1	0	0	0	n/a	n/a	n/a	n/a	2	n/a	1	3	2	3	2	1	1	1	diarrhoea and inappetance	0	1	1	1	1	0	Don't Know
5704914	Complete	Lewis	1	1	1	1	2	0	0		1	Don't Know	0	0	1	0	1	0	0	0	2	1	3	3	2	3	1	2	3	2	3	1	1	1	hyperthyroidism	0	0		1	1	0
5702443	Complete	Libby	1	3	2	0	0	1	0		1	0	0	0	1	0	0	0	0	0	n/a	n/a	n/a	n/a	2	n/a	2	2	2	3	3	1	1	0		0	0		0		0
5685312	Complete	Lilly	1	3	1	1	2	1	0		1	0	0	0	0	0	0	0	0	0	2	2	2	2	2	2	2	3	2	1	2	0	0	1	Free senior check up	0	0		1	0	1	1
5696505	Complete	Lilly	2	3	1	1	1	1	1	5	1	0	0	0	0	0	0	0	0	0	n/a	3	3	n/a	2	2	2	2	2	3	2	1	1	1	yearly health check up where teeth extraction was recomended	1	Don't Know	Don't Know	0		0
5803926	Complete	Lilly	1	3	1	1	3	1	1	5	1	0	0	1	1	0	1	0	0	1	2	3	2	2	3	2	3	3	3	2	1	1	1	1	Needed a colonectomy for laxative resistant chronic constipation	0	1	1	1	1	0
5687008	Complete	Lily	1	3	1	1	1	1	1	3.9	0	1	0	1	1	0	1	0	0	0	2	3	2	2	2	2	2	1	3	0	4	1	1	1	bilateral thyroidectomy, removal of bladder stones, treatment for kidney disease, plus 3 days on a drip for acute kidney failure	0	1	1	1	1	Don't Know	Don't Know
5705605	Complete	Lily	1	3	1	1	1	1	1	3.65	0	0	0	0	0	0	1	0	0	0	2	0	3	2	2	2	3	4	4	1	2	1	1	1	She seemed to be collapsing on her back leg(she only has 3 legs)	1	0		1	0	0
5727366	Complete	Lily	1	3	1	1	4	0	0		2	0	0	0	0	0	0	0	0	0	2	1	3	2	2	2	n/a	3	2	2	2	0	0	0		0	0		0		0
5699248	Complete	Lisa	4	3	1	1	2	1	1	3.2	0	1	0	1	0	0	0	0	1	1	2	0	4	4	2	3	n/a	4	4	1	4	1	1	1	Recurrent cystitis	0	1	1	1	1	0	Don't Know
5823370	Complete	little legs	1	3	1	1	1	1	0		Don't Know	0	0	0	0	0	0	0	0	1	n/a	2	3	n/a	1	n/a	1	2	3	3	2	0	0	0		0	0		0		0
5716583	Complete	Lluna	2	3	1	1	3	0	0		1	Don't Know	0	0	Don't Know	0	0	0	0	0	2	1	4	4	2	3	2	2	3	3	3	1	0	0		0	0		0		0
5690605	Complete	lottie	3	3	1	0	0	1	1	4.5	0	0	0	0	0	0	Don't Know	0	0	1	n/a	n/a	4	4	2	n/a	2	2	3	2	2	0	1	1	eaten plastic bag	0	0		0		0
5676208	Complete	LOUIS	1	1	2	0	0	1	0		1	Don't Know	0	0	Don't Know	Don't Know	0	0	0	1	n/a	n/a	4	3	1	3	2	2	3	2	2	1	0	0		0	0		0		0
5741483	Complete	Louis	2	1	2	1	1	1	0	5	0	1	0	0	0	0	0	0	1	1	3	2	4	4	2	3	3	2	3	4	3	1	1	1	Blood tests to monitor kidneys/thyroid etc and urine/blood tests for diabetes	0	1	1	1	1	0
5751355	Complete	Louis	2	1	1	1	2	0	1	4	0	1	0	0	0	0	0	0	0	1	n/a	1	3	n/a	1	n/a	2	3	3	2	4	1	1	1	For prescription diet	0	0		0		0
5687189	Complete	Lucia0	2	1	1	1	1	1	1	4.5	1	Don't Know	0	0	0	0	Don't Know	0	0	0	2	0	4	2	3	3	2	4	4	3	4	1	1	1	Hormone deficiency	0	0		0		0
5700059	Complete	Lucky	1	1	1	1	4	0	1	4	1	0	0	0	0	0	1	0	0	0	2	3	4	n/a	1	2	2	3	0	2	n/a	0	0	0		0	0		0		0
5877930	Complete	Lucky	1	3	1	1	2	1	1	3	2	0	0	0	0	0	0	0	0	1	2	2	2	2	2	2	3	3	2	2	3	1	1	1	blood screen and T4	0	1	1	1	1	0
5686362	Complete	Lucy	3	3	1	1	2	0	1	3.3	0	0	0	0	0	0	1	0	0	0	n/a	1	3	n/a	2	n/a	2	3	4	0	4	1	1	1	Dental	1	0		1	1	0
5687629	Complete	Lucy	3	3	1	1	2	1	1	4.3	2	0	0	0	1	0	0	0	0	1	n/a	1	3	n/a	2	n/a	1	2	4	3	2	0	1	1	Over active thyrod and dental hygine	0	0		1	1	Don't Know
5724649	Complete	Lucy	2	3	1	1	2	1	1	3.2	0	Don't Know	0	0	Don't Know	Don't Know	1	0	0	1	2	1	3	2	2	4	0	2	3	2	2	1	1	0		0	0		0		0
5743636	Complete	Lucy	1	3	1	1	2	1	1	3	1	0	0	0	0	0	0	0	0	0	n/a	3	2	2	2	3	1	3	2	1	2	0	0	0		0	0		0		0
5794446	Complete	Lucy	1	3	2	0	0	1	0		Don't Know	0	0	0	0	0	Don't Know	0	0	0	n/a	n/a	4	3	3	n/a	n/a	4	4	3	3	0	0	0		0	0		0		0
5744908	Complete	Lulu	3	3	1	1	3	1	1	4.4	1	1	0	0	1	0	0	0	0	0	3	2	3	2	2	2	n/a	3	3	1	4	1	1	1	Thyroid operation. Kidney check ups. Dental extractions	1	1	0	1	1	Don't Know
5699370	Complete	Luna	1	3	1	0	0	1	0		0	0	0	1	0	0	0	0	0	0	3	n/a	2	2	3	3	3	1	3	2	2	1	1	1	Urinating in the house adn irritable bowel syndrome	0	1	1	1	0	Don't Know	Don't Know
5727054	Complete	Lydian	1	1	1	1	3	1	1	4.5	1	0	0	0	0	0	Don't Know	0	0	0	3	2	3	2	2	2	2	3	2	2	2	1	1	0		0	0		0		0
5761643	Complete	Madam	2	3	1	1	1	1	1	3-4	1	0	0	0	0	0	0	0	0	0	4	2	3	3	2	2	1	2	4	2	2	0	1	1	swelling on her chest - mystery - vet could 0t diag0se but it has gone away 0w.	0	0		0		0
5689039	Complete	Maddy	1	3	1	1	1	1	1	3.5	2	0	0	0	1	0	1	0	0	0	3	2	2	2	1	2	n/a	2	2	3	3	1	1	1	Treated for hyperthyroidism with radioactive iodine	0	0		1	1	0
5690260	Complete	maggie	1	3	1	1	2	1	1	5.6	1	1	0	1	0	0	1	0	0	0	2	2	2	n/a	2	n/a	2	3	3	1	4	0	1	1	Unilateral ureteric obstruction with moderate hydronephrosis. Surgically corrected succesfully after 3 surgeries! Poor Maggie!	0	1	1	1	1	1	1
5719861	Complete	magic	2	3	1	1	3	0	1	4	1	0	0	0	0	0	1	0	1	0	2	0	3	2	1	1	2	2	4	1	2	0	1	1	arthritis	0	1	0	1	0	0
5677139	Complete	magick	1	3	1	1	1	1	0		1	0	0	0	0	0	0	0	0	0	2	4	2	2	3	n/a	1	4	3	2	2	1	1	0		0	0		0		0
5719679	Complete	Maisy	1	3	1	1	2	0	1	4.8	1	0	0	0	0	0	1	0	0	0	n/a	1	3	3	2	2	n/a	2	3	2	2	1	1	1	Vomiting	0	1	0	1	1	0
5742262	Complete	marmite	2	1	1	1	2	1	0		0	0	0	0	Don't Know	0	0	0	0	0	n/a	2	3	3	2	2	2	2	2	2	3	1	1	0		0	0		0		0
5788242	Complete	mary	3	3	1	1	1	1	1	3.5	1	1	0	0	0	0	0	0	0	Don't Know	3	2	n/a	n/a	1	2	2	2	3	1	3	0	1	0		1	0		1	1	0
5699364	Complete	Matilda	2	3	1	1	1	1	1	5	1	0	0	0	0	0	0	0	0	0	n/a	0	1	n/a	2	n/a	n/a	2	3	2	2	1	1	1	A bout of cystitis and 0 dental scale and polishing	0	1	1	0		0	Don't Know
5686327	Complete	maverick	3	1	1	1	1	0	0		0	0	0	0	Don't Know	Don't Know	1	0	0	0	n/a	0	3	0	2	1	3	2	4	4	2	0	0	0		0	0		0		0
5686299	Complete	MAX	4	1	1	1	2	1	1	4.5	0	Don't Know	0	0	0	Don't Know	1	0	0	0	2	1	3	3	0	3	2	3	3	2	4	1	1	0		0	0		0		0
5762153	Complete	max	2	1	1	1	3	0	0		1	0	0	0	0	0	1	0	1	1	2	2	2	2	2	2	2	2	2	2	2	1	1	0		0	0		0		0
5705037	Complete	Maya	2	3	1	0	0	1	1	5	0	1	0	0	0	0	0	0	0	0	n/a	n/a	4	4	2	n/a	2	3	0	2	3	0	1	1	blood tests/urine test/blood pressure test to explain weight loss	1	1	1	1	1	1	1
5745386	Complete	McCavity	1	1	1	1	2	1	1	3.6	0	0	0	0	0	0	0	0	0	0	n/a	1	3	n/a	2	2	2	3	3	1	2	1	1	1	URT infection fol0ing cattery stay leading to severe chest infection. Is 0w asthmatic	0	1	1	1	1	0
5696811	Complete	Merlin	4	1	1	1	1	1	1	8	1	0	0	0	0	1	0	0	1	0	2	3	2	n/a	2	n/a	n/a	3	2	2	2	1	1	1	Diabetes, claws,teeth	1	0		1	1	0
5709826	Complete	Merlin	2	3	1	1	1	1	1	2.5-3.0	0	0	0	0	1	0	0	0	0	0	3	0	3	3	2	2	2	3	3	3	3	0	1	1	hyperthyroidism	0	0		1	1	0
5733891	Complete	Merlin	1	1	2	1	2	1	1	4.08	1	0	0	0	0	0	Don't Know	0	0	1	2	1	3	2	2	2	2	3	3	2	2	1	0	1	Mouth 1s	0	0		0		0
5741541	Complete	Merlin	1	1	1	1	1	1	1	2.84	0	Don't Know	Don't Know	0	1	Don't Know	0	0	0	0	n/a	2	2	2	2	n/a	n/a	2	2	2	2	1	1	0		0	0		1	1	0
5939222	Complete	Merlin	1	1	2	0	0	1	1	6	0	0	0	0	0	0	0	0	0	Don't Know	3	n/a	3	n/a	2	2	4	2	2	2	1	1	1	1	blood in sputum	0	0	Don't Know	0		0
5700222	Complete	Mia	1	3	1	1	1	1	1	3.90	0	0	0	0	0	0	Don't Know	0	0	0	2	2	2	2	3	3	1	2	3	2	2	1	1	1	Dental work	1	0		1	1	0
5685596	Complete	MIDGE	2	4	1	1	2	0	0		1	0	0	0	0	0	0	0	0	1	3	2	2	2	2	2	2	2	2	2	2	1	0	0		0	0	Don't Know	0	Don't Know	0	Don't Know
8921585	Complete	Midnight	2	1	1	1	1	1	1		1	0	0	0	0	0	1	0	0	1	N/A	N/A	4	4	2	3	N/A	2	3	1	2	0	1	1	dental abscess eye infection	0	0		0		0
5710506	Complete	Mikey	3	1	1	0	0	1	1	3.5	0	1	0	0	0	0	1	0	0	1	3	n/a	3	2	2	2	3	4	3	1	3	1	1	1	seizures	0	1	1	1	1	1	1
5828532	Complete	milly	1	3	1	1	3	1	0		0	Don't Know	0	0	Don't Know	Don't Know	0	0	0	0	n/a	2	n/a	n/a	1	2	2	2	3	2	4	0	0	0		0	0		0		0
		Milo	3	3	2	1	1	0	1	4.05	0	1	0	Don't Know	Don't Know	0	0	0	0	1	N/A	1	3	3	2	N/A	N/A	3	4	0	4	1	1	1	dental, CRF blood tests and treatment	1	0		1	1	0
5805395	Complete	Mimi	2	3	1	1	2	1	1	5.13 s	1	0	0	0	0	0	0	0	0	0	3	2	3	2	2	2	1	2	2	2	2	1	1	1	Virus	0	0		0		0
5686006	Complete	Mimin	1	3	1	1	3	0	1	3	1	0	Don't Know	0	0	0	Don't Know	0	0	0	2	2	2	n/a	2	2	2	2	2	1	2	0	0	0		0	0	Don't Know	0	Don't Know	0	Don't Know
5702309	Complete	Mindy	3	3	1	0	0	1	1	3.5	1	0	0	0	0	0	1	0	0	0	1	n/a	3	2	1	n/a	2	3	0	3	2	0	1	0		1	1	1	1	0	0
5699591	Complete	Minky	1	3	1	1	1	0	0		2	0	0	1	0	0	0	0	0	0	2	1	2	2	1	2	2	2	3	2	3	0	0	1	cystitis	0	0	Don't Know	0		0
5709925	Complete	Minnie	2	3	1	1	2	1	1	3.2	0	1	1	0	0	0	1	0	0	0	2	4	4	4	0	3	n/a	4	3	2	3	0	1	1	Renal blood test	0	1	1	1	1	1	2
5742080	Complete	Minnie	1	3	1	1	3	1	1	4.2	1	0	0	0	0	0	0	0	0	0	n/a	2	2	2	2	2	1	2	3	2	3	1	1	0		0	0		0		0
5765011	Complete	Minnie	1	3	1	1	2	1	1	3.5	1	0	1	0	0	0	0	0	0	0	1	1	3	n/a	3	0	2	3	3	2	2	1	1	1	Teeth cleaning under anaesthetic and older pet MOT	1	1	0	1	0	0
5769765	Complete	minnie	3	3	1	1	1	1	0		0	0	0	0	1	0	1	0	Don't Know	0	n/a	0	3	3	0	n/a	2	2	4	4	3	0	1	1	blood tests revealed hyperthyroid	0	0	Don't Know	1	1	0
5699190	Complete	Minx	1	3	1	1	1	1	1	5	1	1	Don't Know	0	0	0	1	0	Don't Know	0	0	2	4	4	2	1	2	3	4	2	3	0	1	1	Blood tests, cystitis	0	1	1	1	1	0
5705042	Complete	Misha	2	1	1	1	2	1	1	4.8	2	0	0	0	1	0	1	0	0	0	3	1	3	2	2	2	2	2	2	2	2	1	1	1	hyperthyroidism	0	0		1	1	0
5698732	Complete	Miss Kitty	2	3	1	1	2	1	1	3.6	0	1	0	1	1	0	1	0	1	0	3	1	4	4	2	2	n/a	2	4	1	4	1	1	1	triaditis, kidney disease, hyperthyroidism, arthritis	0	1	1	1	1	1	Don't Know
5685669	Complete	Missy	2	3	1	1	3	0	0		1	0	0	0	0	0	0	0	0	0	n/a	1	3	2	2	2	2	3	4	2	3	0	0	0		0	0		0		0
5690283	Complete	Mister Foo	1	1	1	1	3	1	1	4	1	0	0	0	0	0	0	0	0	0	2	2	3	2	2	n/a	2	3	2	2	2	0	1	1	Idiopathic hypercalcaemia and in0cent heart murmur	0	1	1	1	1	1	1
5686068	Complete	Mister Magoo	1	1	1	1	3	1	1	4.89	0	0	0	0	0	0	1	0	0	1	n/a	1	n/a	n/a	1	4	3	4	3	2	2	1	1	1	blood tests and treatment for arthritis, suspected hyper t but 1 bloods so far	1	0	Don't Know	1	1	0	Don't Know
5675986	Complete	MISTY	3	3	2	0	0	1	1	2.5	0	0	1	1	0	0	0	0	1	1	3	n/a	4	3	1	4	0	1	4	1	3	1	1	1	abcess and removal of tooth, also had a couple of strokes	1	1	0	1	0	0
5686466	Complete	Misty	3	2	1	0	0	1	0		1	1	0	0	0	0	1	0	0	1	2	n/a	1	1	1	n/a	1	2	4	1	4	0	0	1	CRF	1	1	0	1	1	0
5687014	Complete	misty	3	3	1	1	2	1	1	4	1	0	0	0	0	0	0	0	0	0	n/a	0	4	3	0	2	2	2	1	2	2	0	1	1	she has rhinitus	0	0		1	1	Don't Know	Don't Know
5703475	Complete	Misty	2	3	1	1	2	1	0		1	0	0	0	0	0	1	0	0	1	n/a	1	3	2	2	n/a	n/a	2	2	2	2	1	0	1	Sicked up blood	1	0		1	1	0
5703483	Complete	misty	2	3	1	1	1	1	1	3.5	0	0	0	0	1	1	1	0	0	1	4	0	3	3	0	n/a	2	1	4	4	4	1	1	1	thyroid and diabetes	1	1	0	1	0	1	1
5725266	Complete	Misty	2	1	1	1	1	1	1	6.1	1	0	1	0	0	0	0	0	0	0	n/a	1	2	2	2	2	1	3	2	2	2	1	1	1	blood pressure monitoring	0	0		1	1	1	2
5956171	Complete	Misty	2	3	2	1	1	1	1	3.5	1	0	0	0	0	0	1	0	0	0	n/a	1	2	n/a	1	n/a	2	2	3	2	2	1	1	0		0	0		1	0	0
5699719	Complete	Mitsy	2	3	1	0	0	1	1	5	1	0	0	0	0	0	0	0	0	0	n/a	n/a	3	3	3	n/a	n/a	3	3	n/a	n/a	0	0	0		0	0		0		0
5812531	Complete	mitsy	1	3	2	1	1	1	1	3.5	1	0	0	0	0	0	Don't Know	0	0	1	n/a	1	3	3	3	n/a	2	1	3	2	2	1	1	1	annual dental visit	1	0		1	1	Don't Know	Don't Know
5689550	Complete	Mitten	3	3	1	1	1	1	1	3.6	1	0	0	0	0	0	0	0	0	1	3	0	4	3	1	1	1	3	3	3	2	1	1	1	Teeth	1	1	0	1	0	Don't Know	Don't Know
5787574	Complete	Mitzi	1	3	1	1	2	1	1	3.8	0	0	0	1	0	0	0	0	0	0	n/a	1	2	2	4	3	1	2	3	2	2	1	1	1	general health -bloods	1	0		1	1	0
5795622	Complete	Mitzy	2	3	1	1	1	1	1	3.2	0	0	0	0	0	0	Don't Know	0	0	1	n/a	4	2	n/a	1	2	2	2	4	2	2	1	1	1	dental treatment	1	0		0		0
5792998	Complete	Mogwai	3	1	1	1	2	1	1	4.3	1	1	0	0	0	0	0	0	0	1	3	1	2	2	2	2	n/a	2	3	2	3	1	1	1	Geriatric Blood Sampling	1	1	0	1	0	1	2
5692372	Complete	Molly	2	3	1	1	2	1	0		1	0	0	0	Don't Know	0	0	0	0	0	n/a	1	3	n/a	2	n/a	n/a	3	3	3	2	1	1	0		1	0		0	0	0
5700764	Complete	Molly	2	3	1	0	0	1	1	2.6	1	0	0	0	0	0	Don't Know	0	0	1	0	n/a	4	4	1	1	n/a	4	2	2	2	0	1	1	Diarrhea caused by wrong food/sensitive stomach	1	0	Don't Know	0	Don't Know	0	Don't Know
5702963	Complete	Molly	1	3	1	1	3	0	1	3	1	0	0	0	0	0	1	0	0	1	n/a	2	2	2	2	2	1	2	2	2	2	0	0	0		0	0		0		0
5708664	Complete	Molly	1	3	1	1	2	1	1	4	1	0	0	0	0	0	0	0	0	1	2	0	2	2	2	2	1	2	1	2	2	1	1	1	diarrhoea,	0	0		1	0	0
5714919	Complete	Molly	Don't Know	3	1	0	0	1	1	4.5	1	1	0	1	1	0	0	0	0	0	4	n/a	3	n/a	3	1	n/a	4	3	2	2	1	1	1	cystistis attacks, overactive thryroid, constipation	1	1	1	1	1	Don't Know	Don't Know
7635548	Uploaded	Molly	4	3	1	1	0	1	1	2.8	1	1	0	0	0	0	Don't Know	0	1	0	N/A	N/A	4	4	0	N/A	N/A	2	4	2	4	1	1	1	8 weekly kidney check Tooth extraction	1	1	0	1	0	0
5709069	Complete	mond	2	1	2	1	1	1	0		2	0	0	0	0	0	0	0	0	0	n/a	3	3	3	3	n/a	3	4	3	3	3	0	1	1	tooth extraction	1	0	Don't Know	0	Don't Know	0	Don't Know
5690258	Complete	Monkey Magic	1	1	1	1	2	1	1	3.9	1	0	0	0	0	0	0	0	0	0	n/a	1	2	n/a	2	3	2	3	3	2	2	0	1	0		0	1	0	0		1	1
5686150	Complete	monty	2	1	1	1	2	1	0		0	0	0	0	1	0	0	0	0	1	2	0	4	2	2	2	n/a	2	n/a	3	3	1	0	1	thyroid	0	0		1	0	0
5750895	Complete	Monty	2	1	1	1	2	1	1	5.5	0	0	0	0	1	0	Don't Know	0	Don't Know	0	2	1	3	2	1	2	n/a	2	2	2	2	1	1	1	abscess	0	1	0	1	0	Don't Know
5875616	Complete	Monty	2	1	1	1	1	1	0		1	0	0	0	0	0	0	0	0	1	n/a	0	3	2	2	n/a	2	2	4	1	3	1	1	0		1	0		0		0	Don't Know
5699171	Complete	Moo	1	1	1	0	0	1	1	5.5	1	0	0	0	0	0	0	0	0	0	2	n/a	2	2	2	2	3	2	2	1	2	1	1	1	Renal infection	0	1	1	0		0
5740038	Complete	Moomi	3	1	1	1	2	1	1	5	1	0	0	0	1	0	0	0	Don't Know	0	n/a	2	3	n/a	3	3	n/a	2	2	2	2	0	1	1	General check up	0	1	0	1	0	1	1
5715085	Complete	Moon	1	3	2	1	1	1	0		1	0	0	0	0	0	0	0	0	0	2	2	4	3	2	3	2	2	2	2	2	1	Don't Know	0		0	0		1	0	0	Don't Know
7635495	Uploaded	Mooncrest bilberry	3	1	2	1	1	1	0		0	1	0	0	0	0	Don't Know	0	0	0	3	1	3	3	1	2	2	1	4	2	4	1	1	1	Abcess	1	1	1	1	1	Don't Know
5810837	Complete	Morag	3	3	1	1	2	1	0		0	0	1	0	Don't Know	Don't Know	0	0	1	1	4	2	4	2	0	n/a	2	2	2	4	2	0	1	1	diarrhoea	0	1	0	1	0	Don't Know	Don't Know
5693330	Complete	Morticia	2	3	1	1	1	1	1	3.7	1	0	0	0	0	0	0	0	0	0	3	3	2	n/a	2	n/a	3	3	2	n/a	n/a	1	1	1	dental scale and polish	1	1	0	1	0	0
6144539	Complete	Mortimer	2	1	1	1	1	1	0		1	0	0	0	0	0	1	0	0	0	2	2	2	2	1	2	2	2	3	0	2	0	0	1	0t eating - sick	0	0		0		0
5699431	Complete	MOSES	2	1	1	1	3	0	0		1	0	0	0	0	0	0	0	0	1	n/a	2	2	2	2	2	2	2	3	4	2	1	1	0		0	0		0		0
5740655	Complete	Mr Cat	3	1	1	1	2	1	1	3.5	0	0	0	0	1	0	1	1	1	1	2	2	2	2	0	2	2	4	4	0	2	1	1	1	Tooth extraction/cleaning, once for a cold, excessive weight loss (eventually diag0sed as hyperthyroidism) and ear infections	1	0		1	1	0
5748805	Complete	Mrs Doyle	2	3	1	1	1	1	1	3.26	1	0	0	0	0	0	0	0	0	0	n/a	1	3	2	2	2	n/a	n/a	3	2	2	0	0	1	0t eating	1	0		1	1	0
5689255	Complete	Mudu	1	3	2	1	2	1	1	3.62	1	0	0	0	0	0	0	0	0	1	2	3	3	n/a	3	3	1	2	3	2	3	1	1	1	conjunctivitis	0	1	0	1	0	1	1
5701378	Complete	Muffin	2	1	1	1	3	1	1	5.65	0	1	0	0	0	0	Don't Know	0	0	1	n/a	3	2	n/a	1	3	0	2	3	2	4	1	1	1	to have a blood test	1	0		1	1	Don't Know
5746311	Complete	Muffin	2	3	1	1	3	1	1	4.8	1	0	0	0	0	0	0	0	0	0	3	3	3	4	4	3	2	2	3	2	3	1	1	1	trying to diag0se over-grooming issue leading to bald patches on stomach and under arms. 0 treatment entirely successful. Suspect emotional grooming.	1	1	1	1	1	Don't Know	Don't Know
5812523	Complete	muffin	1	1	2	1	1	1	1	6.4	1	0	0	1	0	0	Don't Know	0	0	0	n/a	1	3	n/a	4	4	0	2	3	2	2	1	1	1	skin 1s, ear 1s, hair loss	1	0		1	1	Don't Know
5701251	Complete	Mulder	1	1	1	1	2	1	1	5.4	0	0	0	0	0	0	1	0	0	0	n/a	1	3	n/a	2	3	2	2	3	2	2	1	1	1	rotine blood test	0	1	0	1	0	0
5687024	Complete	mumsy	Don't Know	3	1	1	1	1	1	3	1	0	0	0	0	0	0	0	0	0	n/a	2	2	2	2	2	2	2	3	2	2	1	0	0		0	0		0		0
5833989	Complete	Munchkin	1	1	1	1	2	1	0		2	0	0	0	0	0	0	0	0	0	2	1	2	n/a	2	2	2	2	2	2	2	0	0	1	Cut paw	1	0		0		0
5741450	Complete	Murdock	2	1	1	1	2	1	0		0	0	0	0	0	0	0	0	0	0	n/a	1	2	n/a	2	n/a	2	2	3	3	3	0	1	1	health check over	0	0		0		1	1
5684692	Complete	Murfy	1	1	2	1	2	1	1	4.13	0	1	0	0	0	0	1	0	0	0	2	1	2	2	2	2	2	3	3	2	2	1	1	1	Weight loss	0	1	1	1	1	1	1
5775530	Complete	Murph	1	1	2	1	1	1	0		0	0	0	0	Don't Know	Don't Know	Don't Know	0	0	0	4	0	2	n/a	2	n/a	2	2	2	1	2	0	0	1	To have a dental, one tooth removed.	1	0		1	0	0	Don't Know
5745713	Complete	Murphy	2	3	1	1	1	1	1	4	0	1	0	0	0	0	1	0	0	1	2	0	3	2	1	2	2	0	0	0	0	0	1	1		0	0		1	1	0
6064455	Complete	Mustafa	1	1	1	0	0	1	1	6	Don't Know	0	0	0	0	1	1	0	0	0	2	1	n/a	n/a	n/a	3	4	2	2	3	4	1	1	1	Polydipsia. Diag0sed diabetic so rehomed to me. (Is acromeglic as well)	0	0	Don't Know	1	1	0
5685578	Complete	Myrtle	1	3	1	1	1	1	1	4.02	0	1	0	0	0	0	0	1	0	0	2	1	4	2	2	n/a	n/a	2	3	2	2	1	1	1	check up on CRF	0	0		1	0	1	1
5706917	Complete	Naike	1	3	1	1	2	1	1	4	1	1	0	0	0	0	1	0	0	0	n/a	2	3	2	2	n/a	n/a	2	3	2	3	1	1	1	Blood/urine tests, dental treatment	1	1	1	1	1	1	1
5685316	Complete	Nala	Don't Know	3	1	1	2	1	1	4.1	0	0	0	0	1	0	1	0	0	0	n/a	1	2	2	1	3	1	2	3	2	3	1	1	1	Hyperthyroid blood checks and bite on tail.	0	0		1	1	1	1
5725344	Complete	NALA	2	3	1	1	1	1	0		1	0	0	1	0	0	1	0	0	1	3	1	3	3	1	2	3	2	3	2	2	0	1	1	BLADDER STONES	1	1	1	1	1	Don't Know	Don't Know
5686127	Complete	Nellie	2	3	1	1	2	0	1	3.4	2	0	1	0	1	0	1	0	0	0	n/a	0	4	3	1	3	1	1	4	2	2	0	1	1	HT, on meds	0	0	1	1	1	0
5741614	Complete	Nellie	2	3	1	1	2	1	0		0	0	0	Don't Know	Don't Know	Don't Know	Don't Know	Don't Know	0	1	n/a	3	1	n/a	2	n/a	2	2	3	1	3	0	0	1	Ear Mites, Neutering	0	0	Don't Know	0	Don't Know	0	Don't Know
5920596	Complete	nellie	2	3	1	1	2	1	1	3.5	0	0	0	0	1	0	1	0	0	1	2	0	3	3	1	3	1	1	3	1	3	0	1	1	HT check up, painful paw, itchy due to flea bites	0	0		1	0	0
5724203	Complete	nelson	3	1	1	1	3	0	0		0	Don't Know	0	0	0	0	0	0	0	0	2	2	2	2	2	2	2	2	2	2	2	0	0	0		0	0		0		0
6008477	Complete	nelson	1	1	1	1	2	1	0		1	0	0	0	0	0	1	0	0	0	n/a	1	2	n/a	2	n/a	2	2	4	1	2	1	1	1	dental op few years ago and skin prob - harvest mites	1	0		0		0
5686763	Complete	Nick	Don't Know	2	1	1	2	1	0		2	1	0	1	0	0	0	0	Don't Know	0	1	3	n/a	n/a	2	3	1	2	2	3	2	1	1	0		0	1	1	Don't Know	Don't Know	Don't Know
5732457	Complete	Nik-Nak	2	1	1	1	2	1	1	6.3	0	0	0	0	0	0	Don't Know	0	0	0	n/a	1	3	n/a	2	3	2	2	4	2	2	1	1	1	persistent coughing	1	1	0	1	0	1	1
5701020	Complete	Niles	1	1	1	0	0	1	1	8	1	0	0	0	0	0	0	0	0	0	n/a	n/a	2	n/a	2	2	2	2	2	2	2	1	1	1	tumour removal	0	0	Don't Know	1	1	0	Don't Know
5676894	Complete	o	2	2	2	1	2	1	1		0	0	0	Don't Know	0	0	0	0	0	1	0	1	3	0	2	3	2	4	4	2	2	1	1	1	gingervitus	1	0		1	1	Don't Know	Don't Know
5685641	Complete	Oliver	3	2	1	1	1	0	1	2.8	0	1	0	0	0	0	0	0	1	Don't Know	3	1	4	3	1	1	1	3	4	2	4	1	1	1	Kidney Disease	0	1	1	1	1	1	Don't Know
5740792	Complete	Oliver	1	1	1	1	2	1	0		1	0	0	1	0	0	Don't Know	0	0	1	2	1	3	n/a	1	n/a	2	3	4	2	2	1	1	1	Blood in urine - cystitis	1	0		0		0
5812482	Complete	Oliver	2	2	1	1	3	1	0		0	0	0	0	0	0	1	1	0	0	2	2	3	3	0	3	1	4	4	0	2	1	1	1	leaking heart valve. Spinal 1s	1	1	0	1	1	1	2
5753991	Complete	Olwen	2	3	1	0	0	1	1	2.63	1	0	0	0	0	0	0	0	0	0	3	n/a	3	n/a	1	3	1	2	3	1	2	1	1	1	neurological disease	0	0		1	1	0
5685809	Complete	Oscar	3	1	1	1	2	1	0		1	Don't Know	0	Don't Know	Don't Know	Don't Know	Don't Know	0	0	Don't Know	2	1	2	2	2	0	2	4	3	2	3	0	1	1	Cat Flu as kitten, reoccurs	0	0		0		0
5686309	Complete	Oscar	2	1	1	1	2	1	1	4.6	2	0	0	0	0	0	1	0	1	1	n/a	2	2	2	3	n/a	2	2	2	2	2	0	1	1	dental work	1	1	0	1	0	0
5686320	Complete	Oscar	2	1	1	1	3	0	1	3.88	0	1	0	0	0	0	0	0	0	0	n/a	2	3	2	1	2	2	2	4	0	1	1	1	1	Liver infection and several bouts of illness (undiag0sed cause)	0	1	1	1	1	1	Don't Know
5709751	Complete	Oscar	3	2	1	1	2	1	1	4	0	1	0	0	1	0	1	0	0	1	4	0	4	3	0	n/a	2	2	4	3	4	1	1	1	General check up, blood tests, dental, bites and kidney and thyroid 1s	1	1	1	1	1	0
5743689	Complete	Oscar	2	1	1	1	2	1	0		1	0	0	0	0	0	0	0	0	0	n/a	1	4	4	2	3	n/a	3	4	2	2	1	1	1	Dimensia	0	0		1	1	Don't Know	Don't Know
5707650	Complete	Otto	3	1	1	1	1	0	1	3.4	0	1	1	0	1	0	1	0	Don't Know	1	n/a	0	4	4	0	4	n/a	4	4	2	3	1	1	1	Ledthargy, then sudden blindness (hyperthyroidism and 2 blood pressure)	1	0	1	1	1	1	2
5685287	Complete	Paddy	2	1	1	1	3	1	1	4.7	1	1	0	0	0	0	1	0	0	0	2	2	3	2	2	2	3	3	2	1	3	1	1	1	Suspected thyroid & kidney 1s	0	0		1	1	Don't Know	Don't Know
5720038	Complete	Paddy	2	1	1	1	2	0	0		1	0	0	0	0	0	0	0	0	1	2	1	4	4	2	3	2	2	4	2	3	1	1	1	Blocked tear ducts, and for dental treatment	1	0		1	1	1	1
5687265	Complete	panda	2	1	1	1	2	1	1	5.96	0	0	0	0	0	0	1	0	0	0	2	0	3	2	1	2	2	2	4	4	2	1	1	0		1	0		1	0	1	1
5703446	Complete	panda	3	1	1	1	1	1	1	5.8	0	0	0	0	0	0	0	0	0	1	4	0	0	2	0	3	0	2	4	1	1	1	1	1	6 months ago for 'depressed' behaviour; recently for 'dead leg'	1	1	1	1	1	1	2
5766514	Complete	Parsley	3	1	1	1	1	1	1	5	1	0	0	0	0	0	0	0	1	0	n/a	1	4	4	2	2	2	2	3	2	2	1	1	0		0	0		0		0
5742074	Complete	pasha	1	3	1	1	0	1	1	4.6	1	0	0	0	0	0	0	0	0	0	4	2	2	2	2	2	2	3	3	2	3	0	1	1	inflammatory bowel disorder	0	0		0		0
6075480	Complete	Peaches	3	3	1	1	2	1	1	4	0	1	0	0	0	0	1	0	1	Don't Know	2	1	3	3	1	1	2	3	4	1	1	0	1	1	loss of appetite and 0t drinking	1	1	1	1	1	1	1
5688931	Complete	Pearl	2	3	2	1	2	1	0		0	0	0	0	0	0	0	0	0	Don't Know	2	2	n/a	n/a	1	n/a	n/a	4	4	2	2	0	0	0		0	0	Don't Know	1	0	Don't Know	Don't Know
5707722	Complete	Pebbles	2	3	1	1	1	1	1	3.9	1	0	0	0	0	0	0	0	0	1	2	3	4	3	1	2	4	4	2	4	3	0	1	1	Has Consitpation 1s	1	0		1	0	0
5742409	Complete	Pebbles	1	3	1	1	2	1	1	5.2	1	0	0	0	0	0	0	0	0	0	2	2	2	2	1	1	2	2	3	2	2	1	1	0		0	0		0		0
5725882	Complete	Peewit	2	1	1	1	4	1	1	4.5	0	0	0	0	0	0	0	0	0	0	n/a	2	3	2	1	n/a	2	2	3	2	2	1	1	1	Thyroidectomy	0	0	1	0		0
5685850	Complete	Penguin	1	1	1	0	0	1	1	7	1	0	0	0	0	0	0	0	0	1	n/a	n/a	2	2	2	2	2	2	2	2	2	1	1	1	Teeth removed	1	0	Don't Know	1	0	Don't Know	Don't Know
5705509	Complete	Penny	3	3	1	1	1	0	1	4.5	0	0	0	0	1	0	1	0	0	0	2	0	3	2	1	2	1	2	4	3	3	1	1	1	Weight loss - hyperthyroidism	0	1	1	1	1	1	1
5699393	Complete	Pepper	1	1	1	1	3	0	0		0	0	0	0	0	0	1	0	0	1	2	1	2	2	2	3	3	4	4	3	3	1	0	1	Arthritis	0	0		1	0	0
5699509	Complete	pepper	1	3	1	0	0	1	1	5	1	0	0	0	0	0	0	0	0	0	2	n/a	3	2	3	4	0	4	4	4	2	1	1	1	inter cat aggresion with her son (checked to see 0thing physical)	1	1	0	1	0	0
5699542	Complete	Pepsi	3	1	2	1	2	1	1	3.5	1	0	0	0	0	0	1	0	0	0	3	2	3	4	1	2	n/a	2	3	2	2	1	1	0		0	0		1	1	0
5706945	Complete	Pepsi	1	3	1	1	1	1	1	4.5	1	0	0	1	0	0	0	0	0	1	3	2	2	2	2	2	2	2	2	1	2	1	1	1	Cat bite	0	1	0	1	0	1	1
5805575	Complete	Pepsi	1	1	1	1	2	0	1	5.1	2	0	0	0	0	0	0	0	0	0	2	1	3	2	2	2	3	4	1	2	2	1	1	0		0	1	0	0		Don't Know
5702987	Complete	perdita	1	3	1	1	2	1	1	3	1	0	0	0	0	0	0	0	1	1	n/a	1	4	4	1	3	3	3	4	2	3	1	1	1	bitten /abcess	0	0		1	0	1	1
5688480	Complete	Per0d	2	3	1	1	2	1	0		1	0	0	0	0	0	0	0	0	0	4	2	2	2	2	2	2	2	4	2	2	0	0	1	loss of fur which turned out to be down to mites	0	0		0		0
5696798	Complete	Petra	2	3	1	1	2	1	1	6 . 4 .	1	Don't Know	0	Don't Know	Don't Know	Don't Know	0	0	0	0	n/a	0	3	n/a	2	n/a	n/a	0	4	2	4	1	1	1	anal glands, tooth removal, over weight	1	0	1	0	Don't Know	0
5824224	Complete	Petra	2	3	1	1	1	1	1	4.7	2	0	0	1	0	0	1	0	0	0	n/a	1	2	n/a	3	3	n/a	2	3	3	3	1	1	1	Arthritic 1s + chronic lymphopenia	1	1	1	1	1	0
5686159	Complete	Pharoah	1	1	2	1	2	1	1	4.8	2	0	0	0	0	0	0	0	0	0	2	2	1	1	2	1	2	3	3	2	2	1	1	0		0	0		1	0	0
5734607	Complete	Phesta	2	1	1	1	2	0	1	4	0	Don't Know	0	0	Don't Know	0	Don't Know	0	0	1	n/a	1	n/a	n/a	1	n/a	2	3	3	2	2	1	1	1	dental check	1	0		1	0	0
5686167	Complete	Phoenix	1	3	2	1	1	1	1	3.9	1	0	0	0	0	0	0	0	0	0	2	1	2	2	1	3	2	2	3	3	2	1	1	0		0	0		0		0
5811025	Complete	Phyllis	2	3	2	1	1	1	1	2.4	1	0	0	1	0	0	Don't Know	0	0	1	4	0	4	4	0	2	1	1	4	2	2	1	1	1	sneezing fit	1	1	1	1	0	Don't Know
5926549	Complete	Piccola	1	3	1	0	0	1	1	5.07	1	0	0	0	0	0	0	0	0	0	n/a	n/a	n/a	n/a	1	n/a	2	2	2	2	2	1	1	1	UGA dental to remove 3 teeth in July 2010	1	1	0	1	0	0
5723933	Complete	Piccolo	1	3	1	1	4	0	0		0	0	0	0	Don't Know	0	0	0	0	0	n/a	2	3	n/a	2	2	2	2	2	2	2	0	0	0		0	0		0		0
7635580	Uploaded	PIGGY	2	3	1	1	1	1	1	4.13	0	0	0	0	0	0	0	0	0	0	3	0	3	3	2	2	2	3	4	1	3	1	1	1	Blood and Urine tests. Broken tooth -- extraction	1	1	0	1	0	1	1
5699226	Complete	Pip	3	3	1	1	4	1	0		1	0	0	0	0	Don't Know	Don't Know	0	0	0	n/a	2	2	2	3	2	2	2	2	2	2	0	0	0		0	0		0		0
5687093	Complete	Pixie	2	1	1	0	1	1	1	5.4	0	1	0	0	0	0	1	0	0	Don't Know	3	2	3	4	2	3	2	2	4	2	4	0	1	1	kidney disease arthritis	0	1	1	1	1	0
5707985	Complete	Podge!	4	3	1	1	1	1	0		0	0	Don't Know	0	Don't Know	0	1	0	Don't Know	Don't Know	4	0	4	4	0	4	n/a	2	4	1	3	1	1	1	Treatment/supervision for arthritis.	0	0		0		0
5699188	Complete	Poes (dutch)	3	1	1	1	2	1	1	6.3	0	Don't Know	Don't Know	Don't Know	Don't Know	Don't Know	Don't Know	0	Don't Know	0	3	2	4	3	1	4	n/a	3	4	1	1	0	0	1	Check up	0	0	Don't Know	0	Don't Know	0	Don't Know
5700738	Complete	Polly	1	3	1	1	2	0	1	3.6	1	0	0	0	0	0	0	0	0	1	n/a	1	2	n/a	2	n/a	2	2	3	2	3	0	1	1	regular check ups and dental extraction	1	0		1	0	0
5702921	Complete	pootle	2	3	1	1	2	1	1	3	1	0	0	0	0	0	1	0	0	0	3	1	4	3	1	2	3	3	4	2	2	1	1	0		0	1	0	1	0	0
5751341	Complete	Pop-in	2	1	1	1	1	1	1	3.8	0	1	0	1	0	0	0	0	1	1	n/a	0	4	3	0	3	1	2	4	1	4	1	1	1	For prescription diets	0	0		0		0
5686302	Complete	Poppett	3	3	1	0	0	1	0		Don't Know	1	0	0	Don't Know	0	1	0	Don't Know	0	n/a	n/a	4	4	2	2	2	2	2	2	3	0	0	1	Seemed ill, hiding away, 0t eating, drinking or using the litter tray.	0	0	1	0		Don't Know
5697954	Complete	Poppett	3	3	1	0	0	1	0		1	1	0	0	0	0	1	0	0	0	2	n/a	4	4	2	2	2	2	3	2	3	0	0	1	Loss of appetite and hid away for 5	0	0		0		0
5700775	Complete	Poppy	2	3	1	1	1	1	1	6.2	2	0	0	0	1	0	0	0	0	0	2	2	3	2	2	3	2	2	2	3	3	1	1	1	Hyperthyroidism, raised ALT on blood test.	1	1	1	1	1	1	1
5722786	Complete	poppy	3	3	1	1	1	1	0		1	0	0	0	0	0	Don't Know	1	1	1	n/a	1	3	4	2	2	2	2	3	2	2	1	1	0		0	0		0		0
5724450	Complete	Poppy	1	4	1	1	2	0	0		1	0	0	0	0	0	0	0	1	1	3	2	2	2	2	4	2	2	2	2	2	0	0	0		0	0		0		0
5735837	Complete	Poppy	2	3	1	1	4	1	0		1	0	0	0	0	0	0	0	0	0	2	2	2	2	2	4	1	1	2	2	2	0	0	0		0	0		0		0
5776008	Complete	Poppy	1	3	1	1	2	1	0		1	0	0	0	Don't Know	0	0	0	0	0	2	0	4	2	1	2	1	2	4	2	2	1	1	0		0	0		0		0
8482943	Complete	Poppy	1	3	1	0		1	0		1	0	0	0	0	0	0	0	0	0	2	N/A	3	2	2	3	N/A	3	2	4	3	0	0	0		0	0		0		0
8921873	Complete	Porridge	3	3	1	1	1	1	1	3.9	0	0	0	0	0	0	0	0	0	0	N/A	N/A	N/A	N/A	0	N/A	N/A	3	4	4	3	1	1	1	She was frecently diag0sed with cancer at the back of her throat.	1	Don't Know		1	1	Don't Know
5690291	Complete	Portia	2	3	2	0	0	1	0		0	1	1	0	0	0	0	0	0	0	n/a	n/a	3	n/a	1	n/a	2	3	3	3	3	1	1	1	Kidney Failure	0	1	0	1	1	1	2
5717007	Complete	Portia	2	3	1	1	1	1	1	2.55	2	0	0	0	1	0	1	0	0	0	2	2	2	2	1	2	2	2	2	2	2	0	1	1	Unilateral thyroidectomy ( + dental)	1	0		1	1	0
5744753	Complete	Prince	3	1	2	0	0	1	1	4	1	1	Don't Know	Don't Know	0	0	0	0	Don't Know	1	2	0	3	3	2	2	4	4	2	2	2	0	1	1	Cystitis and diag0sis of CRF	0	1	1	1	1	1	1
6190811	Complete	Prince	2	1	2	1	1	1	1	3.16	0	1	0	0	0	0	0	0	0	1	4	0	3	3	1	3	2	2	3	0	4	1	1	1	Prince has CRF so is often at the vets	1	1	1	1	1	1	2
5699964	Complete	prue	1	3	1	1	2	0	1	5	0	0	0	0	0	0	0	0	0	0	n/a	1	2	2	2	2	2	2	3	2	2	1	0	0		0	0		0		0
5805487	Complete	Puck	2	1	2	1	1	1	1	2.5	0	1	1	1	0	0	1	0	0	0	2	1	2	2	1	2	3	2	3	1	3	1	1	1	Weight loss, difficulty passing urine, prescription checks.	1	1	1	1	1	0
5742066	Complete	Pud	1	1	1	1	2	1	1	7.8	0	0	0	0	0	0	0	0	0	0	2	2	2	2	2	2	2	2	3	2	3	1	1	0		0	0		0		0
7635584	Uploaded	Purdy	2	4	2	1	1	1	0		0	1	1	0	0	0	0	0	0	0	3	0	1	0	0	0	N/A	2	4	3	3	1	1	1	one eye removed	0	1	1	1	1	1	1
7635584	Uploaded	Purdy	2	4	2	1	1	1	0		0	1	1	0	0	0	0	0	0	0	3	0	1	0	0	0	N/A	2	4	3	3	1	1	1	one eye removed	0	1	1	1	1	1	1
5949928	Complete	Pushka	3	3	1	1	1	1	0		0	1	0	1	Don't Know	0	0	0	1	0	3	0	4	4	0	n/a	2	4	4	1	4	0	0	1	cystitis	0	Don't Know		1	1	Don't Know
5702881	Complete	Pushkin	3	3	1	1	3	1	0		1	0	0	0	0	0	0	0	0	Don't Know	n/a	2	2	2	2	n/a	2	3	2	3	3	1	0	0		0	0	Don't Know	0	Don't Know	0	Don't Know
5700051	Complete	Puss	1	3	1	1	3	0	0		1	0	0	0	0	0	0	0	0	1	2	2	2	2	2	2	3	2	2	4	3	1	0	1	infected cat bite	0	0		0		0
5702896	Complete	Puss	2	3	1	1	4	0	1	6	1	0	0	0	0	0	1	0	Don't Know	0	n/a	3	2	n/a	2	3	n/a	1	2	2	2	0	0	0		0	0		0		0
5716626	Complete	Pussy	1	1	1	1	3	0	0		2	0	0	0	0	0	0	0	0	0	2	1	2	2	2	2	2	2	2	2	2	0	0	0		0	0		0		0
5803966	Complete	Racquel	2	3	2	1	1	1	0		0	Don't Know	0	0	0	0	1	0	0	0	2	0	4	4	1	n/a	2	2	3	0	3	0	0	1	sutured cut tongue	0	0		0		0
5709817	Complete	Rascal	1	3	1	1	0	1	0		1	0	0	0	0	0	1	0	0	1	n/a	0	2	2	2	2	4	2	3	2	2	0	0	1	0isy breathing, found 0 grade heart murmur	0	0		0		0
5704938	Complete	Rocky	1	1	2	1	2	1	1	4	1	0	0	0	0	0	0	0	0	1	2	2	3	2	2	2	2	2	3	2	2	1	1	1	inflammatory bowel flare up	0	0		0		0
5811628	Complete	Rollo	3	3	1	1	2	1	0		0	1	0	0	1	0	1	0	1	1	2	1	3	4	1	1	0	3	3	3	4	1	1	1	blood sample	0	0		1	1	1	1
5726033	Complete	Rolo	1	1	1	1	1	1	0		1	1	0	1	Don't Know	0	0	0	1	1	3	0	3	3	2	2	2	1	4	1	2	1	1	1	Anti biotics for being 'under the weather'	1	1	1	1	1	0
5748068	Complete	Ronnie	3	1	1	1	1	1	0		1	0	0	0	0	0	0	0	1	1	n/a	0	2	3	2	n/a	n/a	2	4	2	2	1	1	1	Skin trouble	1	0		0		0
5686815	Complete	Rosie	2	3	1	1	2	1	1	3.00	0	1	0	0	0	0	0	0	0	0	n/a	2	2	n/a	2	2	2	2	3	2	3	0	1	1	general check up	0	1	0	1	0	0
5698036	Complete	Rosie	1	3	1	1	1	1	0		1	0	0	0	0	0	Don't Know	0	0	0	2	2	2	2	2	2	2	2	2	2	2	1	0	0		0	0		0		0
5699524	Complete	Rosie	3	3	1	1	2	0	1	2.5	0	1	Don't Know	Don't Know	Don't Know	Don't Know	0	0	1	Don't Know	n/a	0	4	4	0	n/a	n/a	2	4	3	4	0	1	1	kidney disease	0	0		1	1	Don't Know
5734513	Complete	Rugosa	2	3	1	1	1	1	1	2.8	2	0	0	0	1	0	0	0	0	0	3	0	4	4	0	4	2	4	4	3	3	0	1	1	annual check-ups, hyperthyroidism (regular visits)	0	1	1	1	1	0
5699958	Complete	Rupert	3	1	1	1	1	0	1	6	1	0	0	0	0	0	0	0	0	1	n/a	1	2	2	2	2	2	2	3	2	2	1	0	0		0	0		0		0
5709747	Complete	Rupert	3	2	1	1	2	1	1	4	0	1	0	0	1	0	0	0	0	1	n/a	0	4	4	0	n/a	2	2	4	3	3	0	1	1	Thyroid gland removed, weight loss, general check ups, dental and was bitten on back	1	1	1	1	1	0
5812451	Complete	Sable	4	3	2	1	2	1	1	3.92	1	1	1	0	0	0	1	0	1	0	n/a	0	3	n/a	0	n/a	n/a	2	4	2	4	1	1	1	investigation into upper respiratory 1s	0	1	0	1	0	1	1
5724014	Complete	Sabrina	1	3	1	1	2	1	1	4	0	0	0	0	0	0	0	0	0	0	n/a	1	3	3	3	2	3	3	3	3	2	1	0	0		0	0		0		0
5710276	Complete	Saffy	2	3	1	1	1	1	1	3	0	0	0	0	0	0	1	1	0	1	n/a	0	3	n/a	0	2	2	1	4	1	2	1	1	1	Yearly blood health screen, radiographs diag0sing spondylosis and enlarged heart	1	0	1	1	0	0
5838638	Complete	Safi	3	3	2	1	0	1	0		0	0	1	0	Don't Know	Don't Know	Don't Know	0	0	1	4	0	2	3	0	n/a	n/a	4	4	2	2	0	0	0		0	0		0		0
5702069	Complete	Sal	2	3	1	1	2	0	0		1	0	0	0	0	0	Don't Know	Don't Know	0	0	n/a	0	2	2	1	2	2	1	4	0	2	0	Don't Know	Don't Know		0	Don't Know		Don't Know	Don't Know	Don't Know	Don't Know
5699167	Complete	Sally	1	3	2	1	3	0	1	3.5	1	0	0	0	0	0	1	0	0	0	n/a	2	2	2	2	n/a	2	2	2	2	2	0	1	0		0	0		1	1	0
5706323	Complete	Sally	1	3	1	1	1	0	1	5.0	0	0	0	0	0	0	1	0	0	0	n/a	1	2	2	1	2	1	2	4	1	2	1	1	1	0 health check	0	0		1	0	0
5855295	Complete	Sally	2	3	1	1	1	1	0		1	0	0	0	0	Don't Know	1	0	1	0	n/a	0	4	4	2	n/a	2	2	4	2	3	1	0	0		0	0		0		0
5742410	Complete	Sammy	1	1	2	1	1	1	1	4.5	1	0	0	0	0	0	0	0	0	1	2	2	3	3	2	2	2	2	2	2	2	0	0	0		0	0		0		0
5684540	Complete	Samson	2	1	1	1	2	1	1	3	0	0	0	0	1	0	1	0	0	1	4	0	4	4	2	3	2	2	3	4	2	1	1	1	checks for hyperthyroid	0	0		1	0	0
7635514	Uploaded	sandy	3	1	1	0		1	0		1	0	0	0	0	0	0	0	0	0	N/A	N/A	N/A	N/A	N/A	N/A	N/A	2	1	1	1	1	1	0		1	0		1	0	Don't Know
5686702	Complete	Sarsaparilla	2	3	2	0	0	1	1	4.30	1	0	0	0	0	0	1	0	0	0	n/a	n/a	4	4	1	4	0	1	4	1	2	1	1	0		1	1	0	1	0	0
5827208	Complete	Saski	2	3	1	1	0	1	1	2.65	1	0	1	0	0	0	0	0	0	0	4	4	4	2	2	2	n/a	4	3	2	2	1	1	0		0	0		0		0
5704203	Complete	Scampi	1	3	1	0	0	1	1	4.3	1	0	0	0	0	0	0	0	0	0	2	2	3	2	2	2	2	3	2	2	2	1	1	1	Ear infection	0	1	0	1	1	1	1
5697779	Complete	Scattie	3	3	1	0	0	1	0		0	0	0	0	0	0	0	0	0	0	3	n/a	3	2	3	2	2	2	3	2	2	1	Don't Know	1	A0ther foster cat - skin 1 (similar to dermatitis).	0	0	Don't Know	1	1	Don't Know	Don't Know
5700156	Complete	Scratchy	1	1	1	0	0	1	1	6	1	0	0	0	0	0	0	0	0	0	2	n/a	2	3	2	2	2	3	2	2	2	1	1	0		0	0		0		0
5685575	Complete	Scrumptious	1	3	1	1	1	1	0		1	0	0	0	0	0	1	0	0	1	n/a	1	2	n/a	1	2	2	3	3	2	2	0	0	0		0	0		0	Don't Know	0	Don't Know
5699173	Complete	Scully	1	3	1	1	2	1	1	3.5	1	1	0	0	0	0	0	0	0	0	2	1	3	2	1	2	2	2	3	1	2	1	1	1	cruciate ligament damage	0	0		0		0
5761844	Complete	Sensi	2	3	1	0	0	1	0		1	0	0	0	0	0	0	0	0	0	2	n/a	3	3	2	2	n/a	2	4	2	3	1	0	0		0	0		0		0
		SEVE	2	1	1	0	0	1	0		0	0	0	0	0	0	1	0	0	0	2	N/A	N/A	2	2	2	2	2	3	3	3	1	1	1	CONSTIPATION ARTHRITIS WAS DIABETIC FOR 4 YEARS HAS BEEN OFF INSULIN FOR 3 YEARS CYSTITIS BUT 0T RECENTLY	1	1	0	1	1	1	2
5686145	Complete	Shadow	2	3	2	1	1	1	1	3.4	1	0	0	0	0	0	0	0	0	0	3	2	3	3	2	2	2	2	2	2	2	1	1	1	slight eye infection	0	0		1	0	0
5825817	Complete	Shady	3	1	1	1	2	1	1		1	0	1	0	0	0	1	0	Don't Know	0	4	0	4	4	1	3	2	2	3	4	3	1	1	1	Bllod tests and mi0r op to remove cyst	1	1	0	1	0	Don't Know
5718421	Complete	Sharlene	4	3	1	1	2	1	1	2.7	0	1	0	0	0	0	1	0	1	1	2	1	1	n/a	0	1	2	2	4	4	3	0	1	1	cat flu, arthritis, occular discharge, lump removal	0	1	1	1	1	0
5752807	Complete	Shish	2	3	1	1	1	1	1	3.5	0	0	0	0	0	0	0	0	1	0	n/a	0	3	2	1	n/a	2	3	3	1	2	0	0	1	flea allergy	0	0		0		0
5703518	Complete	Shoeless Joe	3	1	1	1	1	1	0		0	1	0	Don't Know	1	0	Don't Know	0	1	1	n/a	0	4	3	1	n/a	n/a	4	4	0	4	1	1	1	Weight loss Hyperthyroid - Kidney 1s - Absess Bad Tooth	0	0		1	1	0
5698052	Complete	Simba	1	1	2	1	1	1	1	4.5	1	0	0	1	0	0	0	0	0	1	4	3	0	n/a	2	2	2	2	3	2	2	1	1	1	urine infection	1	1	1	0		0
5699217	Complete	Simba	3	1	1	1	4	1	0		0	Don't Know	1	0	0	Don't Know	0	0	Don't Know	0	3	2	3	2	2	2	2	3	2	2	2	0	1	0		0	0		0		Don't Know
5685836	Complete	Smartie	1	1	2	1	2	1	0		2	0	1	0	0	0	0	1	0	0	2	2	2	2	1	n/a	2	2	3	3	2	1	0	1	sickness and diarrhoea	0	0		1	0	Don't Know
5766169	Complete	Smashey	1	1	1	1	2	0	1	6.4 s	1	1	0	0	0	0	0	0	0	1	n/a	0	4	2	0	3	1	4	2	3	4	1	1	1	wound on skin	1	1	1	1	1	1	1
5824642	Complete	smoggy	2	3	1	1	1	0	1	3	0	Don't Know	0	Don't Know	Don't Know	Don't Know	1	0	1	Don't Know	n/a	1	4	4	3	4	0	1	4	1	2	1	1	1	cystitis, cat flu symptoms	0	1	1	1	1	0	Don't Know
5699741	Complete	Smokey	3	3	1	1	2	1	0		0	0	0	0	0	0	1	Don't Know	1	0	4	0	2	3	0	2	2	2	4	1	2	1	1	1	athritis	1	0		1	1	Don't Know
5741573	Complete	Smokey	3	3	1	1	1	1	1	4	0	0	0	0	0	0	0	0	0	1	n/a	1	3	n/a	2	n/a	2	4	3	1	2	1	1	1	She sat on something sharp in the garden (we believe, like a thorn or something similar) and got an abcess on her right buttock. This burst and had to be stitched, as the wound wouldn't close. It healed well and she is fine 0w.	0	1	0	1	0	0	Don't Know
5700862	Complete	Sonny	1	1	1	1	2	1	1	6.2	1	1	0	0	1	0	1	0	0	0	2	0	3	2	1	2	0	4	4	2	2	1	1	1	Regular blood tests	0	1	0	1	0	0
5701367	Complete	Sonny	2	1	1	1	2	1	1	9	1	1	0	0	1	0	0	0	Don't Know	0	2	1	1	2	2	3	2	0	1	1	1	1	1	1	Blood tests	0	Don't Know		1	0	1	Don't Know
5711197	Complete	SOOTY	1	3	1	1	4	1	1	4.64	1	0	0	0	0	0	0	0	0	0	2	1	2	2	2	1	3	3	2	2	2	1	1	1	DENTAL	1	0		1	0	0
5723152	Complete	Sooty	3	3	1	1	1	1	0		0	0	1	0	0	0	1	0	0	0	n/a	0	4	3	1	4	0	1	4	n/a	4	1	0	0		0	0		0		0
5753899	Complete	SOOTY	2	3	1	1	2	1	0		0	0	0	0	0	0	0	1	Don't Know	1	n/a	2	3	n/a	0	n/a	3	4	4	0	2	0	1	1	HEALTH CHECKS	0	0		1	1	1	Don't Know
5702888	Complete	sootyfoot	3	3	1	1	2	1	1	3	1	0	0	0	0	0	1	0	0	0	n/a	0	2	2	1	3	1	2	3	2	1	0	1	1	Hindlimb lameness	0	0		1	0	0
5685829	Complete	Sophie	2	3	2	1	1	1	0		1	0	0	0	0	0	0	0	0	0	3	1	3	3	1	n/a	2	2	4	2	3	0	0	1	Ascess	1	0		1	0	0
5686445	Complete	Sophie	2	4	1	0	0	1	1	4.05	1	1	0	1	0	0	0	0	0	0	3	n/a	2	2	2	3	2	3	3	1	1	1	1	1	renal 1s and feline 0er urinary tract disease	0	1	1	1	1	0	Don't Know
5764633	Complete	Sophie	3	4	1	1	2	1	1	4	1	0	0	0	0	0	1	0	0	Don't Know	n/a	2	2	n/a	1	n/a	2	3	4	1	3	0	0	1	Thyroidectomy ( 2nd Side) 2008	0	Don't Know		1	1	0
5804327	Complete	sophie	2	3	2	1	2	1	1		1	0	0	0	0	0	0	0	0	0	n/a	1	3	3	2	n/a	2	2	2	2	2	1	1	1	dental aged 12	1	1	0	1	0	0
5911520	Complete	Sophie	3	3	1	1	2	1	1	2.5	0	1	0	0	0	0	1	0	0	1	3	0	1	n/a	1	3	n/a	1	4	0	3	1	1	1	Large laceration needing stitches, injury to leg, crf and dental work	1	Don't Know	Don't Know	1	1	Don't Know
6190815	Complete	Sophie	2	3	1	1	1	1	1	4.80	1	0	0	0	0	0	0	0	0	0	2	1	2	2	2	2	2	2	3	2	2	1	1	1	Chemotherapy for lymphona, asthma, Hyperoesi0philic syndrome	0	1	1	1	1	0
5686899	Complete	Sox	2	3	1	1	1	1	1	4	1	1	0	0	1	0	0	1	0	0	n/a	3	4	4	2	3	2	2	4	4	4	1	1	1	kiddney 1s, thyroid 1s heart murmer	0	1	1	1	1	1	2
5687252	Complete	Sox	Don't Know	1	1	1	2	1	1	5	1	0	0	0	0	0	0	0	0	0	n/a	0	2	n/a	2	3	1	2	3	2	4	1	1	1	nephrogenic diabetes insipidus, removal of mamary tumour, check-up for long-standing ear 1.	0	1	0	1	0	0
5702815	Complete	Sparky	2	3	1	1	1	1	1	4 .5	1	0	0	0	0	0	0	0	0	1	2	0	0	0	1	2	1	2	3	2	2	0	0	0		0	0		0		0
5686885	Complete	Sparrow	1	4	2	1	2	1	1	4.5	0	1	0	0	0	0	0	0	0	1	3	2	3	2	2	2	2	3	3	3	4	1	1	0		0	0		1	0	0
5695972	Complete	Spice	1	1	2	1	1	1	0		Don't Know	0	0	0	0	0	0	0	0	0	3	2	2	n/a	2	3	2	4	3	2	2	1	1	1	Spice was diag0sed with pancreatitis in February 2010.	0	1	1	1	1	Don't Know	Don't Know
6011586	Complete	Spiggy	3	1	1	1	2	1	0		0	Don't Know	0	Don't Know	Don't Know	Don't Know	1	0	0	0	4	0	0	3	1	2	n/a	3	4	2	3	0	0	0		0	0		0		0
5691048	Complete	Spike	1	1	1	1	1	1	1		1	0	0	0	0	0	0	0	0	0	2	2	4	2	2	2	n/a	2	2	2	2	0	0	1	Generl check-up	0	0		0		0
5706880	Complete	spike	1	1	1	1	2	1	1	3.5	1	0	0	0	0	0	0	0	0	0	n/a	n/a	3	3	2	n/a	2	3	2	2	2	1	1	0		0	0		0		0
5724556	Complete	Spike	1	1	1	1	4	0	0		Don't Know	0	0	0	0	0	0	0	0	0	n/a	2	2	2	2	2	2	2	2	2	2	1	1	1	Issues to do with nerve damage to 0er back fol0ing car accident several years ago. Causing some 1s with bowels.	0	0		1	1	0
5740580	Complete	Spike	1	1	1	1	2	1	1	6	1	0	0	0	0	0	0	0	0	1	1	1	2	2	2	2	2	2	3	2	3	1	1	1	weight check (previously overweight)	0	0		0		1	1
5875613	Complete	Spike	2	1	1	1	1	1	0		1	1	0	1	0	0	0	0	0	1	3	0	4	4	2	2	2	2	4	0	4	1	1	1	Urinary Tract Infection	1	1	1	1	0	Don't Know	Don't Know
5687303	Complete	Spotty	2	1	1	1	3	1	0		1	0	1	0	0	0	1	0	0	0	n/a	2	2	n/a	1	2	3	3	2	2	2	0	0	0		0	0		0		0
5690296	Complete	Sprite	2	3	1	1	1	1	1	3.6	1	1	0	0	1	0	0	0	0	0	n/a	1	2	n/a	2	n/a	2	2	2	3	2	1	1	1	hyperthyroidism, kidney 1s	0	1	1	1	1	Don't Know	Don't Know
6201863	Complete	Squeak	4	1	1	1	1	1	1	5	0	1	0	0	1	0	1	Don't Know	1	0	3	0	4	4	3	3	1	2	4	1	4	0	1	1	Thyroid 1	0	0	Don't Know	1	1	0	Don't Know
5699941	Complete	Squitten	1	3	1	1	3	0	1	3.15	0	0	0	0	1	0	0	1	0	0	n/a	2	2	2	1	2	1	3	3	1	2	0	1	1	HCM with pulmonary oedema, mild hyperthyroidism also	0	0		1	1	1	1
5697677	Complete	STARSKY	1	1	1	1	3	1	0		1	0	0	0	0	0	0	0	0	1	2	2	2	2	2	2	2	2	2	2	2	0	0	0		1	0	Don't Know	0	0	0	1
6105841	Complete	Stephen	1	3	1	1	2	1	1	3.5	2	0	0	0	0	0	1	0	0	1	2	3	4	4	2	4	1	2	2	2	2	0	1	1	arthritic, blood biochemistry and t4, haematology	0	1	0	1	0	0
5779023	Complete	Stout	2	3	1	1	3	0	0		0	0	0	0	0	0	1	0	0	0	3	4	4	3	1	3	2	4	2	4	2	0	0	0		0	0		0		0
5682061	Complete	Sugar	2	3	1	1	1	0	0		0	Don't Know	0	0	0	0	1	0	0	0	0	0	3	n/a	1	n/a	2	3	4	1	3	1	0	0		0	0		1	0	0
5920342	Complete	Sugar	4	3	1	1	0	1	1	2.5	1	1	1	0	0	0	0	1	0	0	3	0	3	3	1	n/a	n/a	2	4	3	3	0	1	1	blindness caused by heart 1s	1	1	1	1	1	1	2
5698734	Complete	Sunny	1	1	1	1	3	0	1	6.5	1	0	0	0	0	0	0	0	0	Don't Know	n/a	1	n/a	n/a	2	n/a	2	3	3	3	2	0	1	1	Paw abcess and torn ear	0	0		0		0
5703395	Complete	Susan	2	3	1	1	2	0	1	3.5	0	0	0	0	1	0	1	0	0	0	n/a	1	4	2	3	3	2	4	4	3	2	0	1	1	MOT	1	0		1	0	0
5702031	Complete	Suzi	2	3	1	0	0	1	1	4.95	0	0	0	0	Don't Know	0	1	0	0	0	4	n/a	2	2	4	2	3	2	2	2	2	0	1	1	Coughing, diarrhoea and osteosarcoma	0	0		0		0
5690575	Complete	suzy	2	3	1	0	0	1	0		1	0	0	1	0	0	0	0	0	1	3	n/a	n/a	n/a	n/a	4	0	3	2	4	2	0	0	1	she's lost all her teethback about 2yrs ago, she forgets she's eaten, had a blood test to see if it was thyroid, but it was clear	0	0		1	1	0
5699398	Complete	Suzy	3	3	1	1	0	1	0		0	Don't Know	1	Don't Know	Don't Know	Don't Know	Don't Know	0	0	0	2	1	2	2	0	4	3	4	4	0	1	0	0	1	Big cut on neck from fighting with other cat	0	0		0		0
5690615	Complete	suzy 2	1	3	1	0	0	1	0		1	0	0	1	0	0	0	0	0	0	3	n/a	n/a	n/a	2	4	1	2	2	2	2	0	0	0		0	0		0		0
5809349	Complete	Svenny	2	1	1	1	1	1	1	3.7	Don't Know	0	0	0	0	0	0	0	1	1	n/a	n/a	2	2	2	2	2	2	2	2	2	0	0	1	tummy bug adn check for thyroid which has been negative	0	1	0	1	0	0
5740925	Complete	Sweep	2	3	1	1	4	0	0		1	0	0	0	0	0	Don't Know	0	0	Don't Know	n/a	2	2	2	1	2	2	2	3	2	2	0	0	0		0	0		0		0
5857540	Complete	Sweep	2	1	1	1	1	1	1	5	1	0	0	0	0	0	1	0	0	0	2	2	3	3	1	n/a	n/a	3	2	2	3	1	1	1	Blood tests	1	1	0	1	1	1	1
5685892	Complete	Sweetie	3	3	1	1	1	1	1	3.75s	1	0	0	0	0	0	0	0	0	0	n/a	1	2	n/a	2	2	2	2	2	2	2	1	1	1	Older Cat Blood Test	1	0		1	0	1	1
5884218	Complete	Swizzle	2	3	1	1	1	1	0		0	1	0	1	0	0	Don't Know	0	1	1	4	0	4	4	1	2	2	4	4	4	4	1	1	1	Cystitis & Kidney disease	1	1	1	1	1	Don't Know
5713664	Complete	sybella	Don't Know	3	1	1	1	1	1	3.81	0	Don't Know	0	0	0	0	0	0	0	1	2	2	2	2	2	2	2	2	2	1	2	0	1	0		0	0		0		1	1
5676200	Complete	SYDNEY	1	1	2	0	0	1	0		1	Don't Know	0	0	Don't Know	Don't Know	0	0	0	1	n/a	n/a	3	3	1	3	2	2	3	2	3	1	0	0		0	0		0		0
5701069	Complete	Sydney	2	1	1	1	4	0	1	6	1	0	0	0	0	0	0	0	0	0	n/a	2	2	2	2	2	2	2	3	2	2	1	1	0		0	0		0		0
5719957	Complete	sylvie	3	3	1	1	3	0	0		0	0	1	0	1	0	1	1	1	0	n/a	4	4	n/a	2	2	2	2	4	2	3	1	0	1	blood sampling for hyperthyroidism	0	0		1	0	1	2
5699864	Complete	Tabatha	1	3	1	1	3	1	1	3.4	1	0	0	1	0	0	0	0	0	0	n/a	2	2	2	2	2	2	2	2	2	2	1	1	1	cystitis	0	1	1	0		0
5700577	Complete	Tabatha	2	3	1	1	2	1	1	5	1	0	0	0	0	0	0	0	0	0	2	2	2	2	2	2	2	2	3	2	2	1	1	1	Urinary tract infection - first and only occasion	0	1	1	1	0	0
5858206	Complete	Tabby	2	1	1	1	2	0	0		1	1	1	0	Don't Know	0	1	0	0	1	4	0	2	2	0	3	1	1	0	3	4	1	0	1	Kidney Failure - Blood Checks	0	0		1	0	0
5688711	Complete	Tabitha	3	3	1	1	1	1	1	5.04	1	1	1	0	1	0	1	1	0	0	n/a	2	4	4	2	2	2	2	4	3	4	1	1	1	treatment for HT, diabetes, kidney 1s, heart 1s	0	1	0	1	0	1	2
5702570	Complete	Tabitha	1	3	1	1	2	1	1	6	2	0	0	0	0	1	1	0	0	0	2	2	3	4	2	4	3	3	4	4	4	0	1	0		0	1	1	1	1	1	1
5746324	Complete	Tai dye	3	3	1	1	1	1	1	5.5	1	0	0	0	1	0	1	0	1	0	4	2	4	4	2	n/a	2	2	4	2	2	1	1	0		1	0		1	1	0
5733541	Complete	Tails	2	3	1	1	2	1	1	3.5	0	0	1	0	0	1	0	0	0	0	3	0	3	4	0	2	2	4	4	2	4	1	1	1	Quarterly fructosamine checks, treatment for liver disease & claw clipping.	0	0		1	0	1	1
5720892	Complete	Talisker	1	3	1	1	3	1	1	3.6	1	0	0	0	0	0	0	0	0	0	2	2	3	2	2	3	1	3	2	2	3	1	0	0		0	0		0		0
5686416	Complete	TAMSI BEAR	2	3	2	1	1	1	1		1	1	Don't Know	0	0	0	1	0	0	0	4	0	3	2	2	2	n/a	2	3	0	n/a	1	1	1	ILL HEALTH LACK OF APPETITE DUE TO CRF	0	1	1	1	1	Don't Know
5740886	Complete	Tara	1	3	1	1	2	1	0		2	0	0	0	0	0	0	0	0	1	3	3	2	2	2	2	3	3	3	2	2	1	1	1	Teeth	1	0		1	0	0
5734482	Complete	Tarquin	2	1	1	1	1	1	0		1	0	0	0	0	0	0	0	0	0	n/a	1	3	3	3	n/a	2	2	3	2	2	1	1	0		0	0		0		0
5754023	Complete	Tasha	2	3	2	1	1	1	1	3.3	0	1	0	0	0	0	0	0	0	0	n/a	1	3	3	1	n/a	n/a	2	3	0	3	0	1	1	Constipation and kidney disease	0	1	1	1	1	Don't Know
5847410	Complete	Tat	1	1	1	0	0	1	1	5	0	0	0	1	0	0	0	0	0	0	2	2	3	2	2	3	n/a	2	2	2	2	1	1	1	pancreatitis	0	1	1	1	1	0	Don't Know
5702085	Complete	Teaninich	1	3	2	0	0	1	1	4.3	0	1	1	0	0	0	1	0	0	0	2	2	4	3	2	2	3	4	3	2	2	0	1	1	Check up as polydipsic	0	1	1	1	1	1	1
5713661	Complete	teifion	Don't Know	1	1	1	2	1	1	4.95	1	Don't Know	0	0	0	0	1	0	1	1	n/a	2	2	2	2	2	2	2	3	1	4	0	1	1	blood tests	0	0		1	0	1	1
5741555	Complete	Tequila	1	4	1	0	1	1	1	7	0	0	0	0	0	0	0	0	0	0	2	2	2	2	2	2	2	2	2	2	2	1	1	1		0	1	0	1	0	1	1
5691298	Complete	Tess	1	3	1	1	4	0	1	4.00	1	0	0	1	0	0	1	0	0	1	2	2	2	2	2	2	2	2	2	2	3	1	1	1	She had a tooth out with a scale & polish & a blood test as she was drinking more than usual but it was fine. Also her leg was playing up but it's ok & she may just have sprained it	1	0		1	1	0
5709755	Complete	Tessa	3	3	1	1	2	1	1	3.5	0	0	1	0	1	0	0	0	0	1	n/a	0	3	3	0	n/a	2	2	4	4	3	0	1	1	weight loss, bites and general check up	1	0		1	1	0
5817166	Complete	tessa	2	3	1	1	2	1	1	3.2	0	0	0	0	0	Don't Know	1	0	0	Don't Know	4	2	2	n/a	0	2	2	3	2	2	3	0	1	1	chronic diarrhoea worsening	0	1	1	1	1	0
5854766	Complete	Thelma	3	3	2	0	0	1	1	2.3	1	0	0	0	0	0	1	0	0	1	3	n/a	4	4	2	3	3	2	4	2	2	1	1	1	diarr	1	1	0	1	1	1	1
5784071	Complete	Thing	3	3	1	1	0	1	1	3.0	1	1	0	0	0	0	1	0	1	0	n/a	0	3	4	1	2	2	3	4	4	3	0	1	1	Dental	1	1	0	1	1	1	1
5701982	Complete	Thomas	3	1	1	1	4	1	1	4.2	0	0	0	0	0	0	0	0	0	0	n/a	1	2	2	2	n/a	3	3	3	3	2	0	1	1	polyphagia, weight loss	0	1	1	1	1	0
5702926	Complete	Thomas	2	1	1	1	4	0	0		1	0	0	0	0	0	0	0	0	0	4	2	2	2	2	n/a	2	3	3	2	3	0	0	0		0	0		0		0
5706706	Complete	Thommas	Don't Know	1	1	1	4	1	1	4.4	2	1	0	0	1	0	1	0	0	1	0	4	2	2	2	n/a	3	2	2	2	3	0	1	1	Blood tests, dentistry, abdominal ultrasound	1	1	1	1	0	1	1
5685958	Complete	Thornton	Don't Know	1	1	1	1	1	1	4.3	0	1	0	0	1	0	1	0	1	1	2	2	4	4	1	4	2	1	3	1	3	1	1	1	blood tests, vitamin B12 jabs, antibiotics, arthritis, hyperthyroidism, IBS	0	1	0	1	1	Don't Know
5702511	Complete	Thunder	2	1	1	1	2	1	1	5.9	1	0	0	0	0	0	1	0	0	1	n/a	1	1	n/a	1	3	0	2	2	2	2	1	1	1	Inappetance	1	1	0	1	1	1	1
5698835	Complete	Tickle	3	3	1	1	0	1	1	3	0	Don't Know	1	Don't Know	1	0	0	Don't Know	0	0	4	0	3	2	3	4	2	2	2	4	2	0	0	0		0	0		0		0
5699843	Complete	Tiger	2	3	1	1	3	1	1	3.5	1	0	0	0	0	0	0	0	0	0	n/a	2	2	2	2	n/a	2	3	3	3	3	1	1	0		1	0		0		0
5699974	Complete	Tigger	3	1	1	0	0	1	1	3.6	0	0	1	0	0	0	0	0	1	0	2	n/a	1	2	2	2	2	2	3	2	3	0	1	0		0	0		0		1	2
5703638	Complete	Tigger	2	1	1	1	2	0	0		1	0	0	0	0	0	1	0	0	0	n/a	0	3	2	2	n/a	2	2	3	3	2	0	0	0		0	0		0		0
5738548	Complete	Tigger	2	3	1	1	0	1	1	3.5	0	0	0	0	0	1	0	0	0	0	3	0	2	n/a	2	n/a	4	2	3	1	3	0	1	1	Diag0sis of diabetes and for flea alergy	1	1	1	1	1	Don't Know	Don't Know
5809354	Complete	tiggy wiggy	2	1	1	1	0	1	1	3.7	1	0	1	0	0	0	0	0	0	1	2	2	3	3	1	3	2	2	4	1	2	0	1	1	made blind by anaesthetic, then got giardia and pancreatitis	1	1	1	1	1	1	1
5691197	Complete	Tilly	2	3	1	0	0	1	1	4.5	1	0	0	1	Don't Know	Don't Know	0	0	1	0	n/a	0	2	4	2	n/a	2	2	4	0	2	1	1	1	Unrinary Tract - been on unrinary diet Royal Canin since approx age 7 0w 16yrs	0	1	1	0		0
5717916	Complete	Tilly	3	3	1	1	1	1	1	4.5	1	0	1	0	0	1	1	0	0	0	3	0	2	n/a	0	n/a	1	1	4	2	2	1	1	1	regular checks for diabetes	0	1	0	1	1	1	1
5806617	Complete	TILLY	2	3	1	1	2	1	1	5	1	0	0	0	0	0	0	0	0	0	2	2	2	2	2	2	2	2	3	2	2	1	1	1	ABCESS ON BOTTOM THROUGH CAT BITE	0	0		0		0
5714989	Complete	Tim	1	1	1	1	2	1	0		0	0	0	0	0	0	0	0	0	0	3	1	2	2	1	n/a	0	2	3	3	3	1	1	1	You could see he has lost weight since we moved	0	0		1	1	0
6131386	Complete	Tim	2	1	1	1	2	1	0		2	0	0	0	0	0	1	0	0	1	3	0	3	2	1	2	0	3	3	3	3	1	0	1	Had all bad teeth removed	1	0		1	1	0
5699242	Complete	Timmy	1	1	1	1	2	1	1	4.5	0	1	0	Don't Know	0	0	Don't Know	0	0	1	3	1	3	2	2	2	n/a	3	2	1	3	1	1	1	weight loss/kidney failure	0	1	1	1	1	1	Don't Know
5699527	Complete	timmy	1	1	1	1	2	1	1	5.4	0	0	0	0	0	0	1	0	0	0	2	1	3	3	2	n/a	3	3	4	3	3	1	1	1	OA of elbow, weight loss, 2 appetite	0	0		1	1	0
5714450	Complete	Timmy	3	1	1	0	0	1	1	4	0	0	0	0	0	0	1	0	0	0	n/a	n/a	1	2	0	n/a	2	2	4	1	2	1	1	1	episode of 0t eating/ diarrohea	0	1	0	1	0	0
5685680	Complete	Timon	2	1	1	1	2	1	0		0	1	1	0	0	0	1	0	0	0	n/a	1	3	3	1	2	3	3	3	1	4	1	1	0		0	0	Don't Know	0	Don't Know	Don't Know
5685917	Complete	tinkerbelle	2	3	1	1	1	1	0		0	0	0	0	0	0	0	0	0	0	2	2	n/a	n/a	2	2	2	3	1	1	2	1	1	0		1	0		1	1	0
5700877	Complete	Titch	3	3	1	1	2	0	1	3	0	1	0	0	0	0	1	0	0	1	3	1	2	2	1	2	2	2	4	1	4	1	1	1	kidney failure investigations	0	1	1	1	1	1	1
5704986	Complete	toast	2	3	1	1	2	0	1	2.7	0	1	0	0	1	0	0	0	0	0	4	0	3	3	0	2	0	2	3	2	3	1	1	1	hyperthyroid/ renal/ weight loss	0	1	1	1	1	0
5685212	Complete	Tolly	1	1	1	1	1	1	1	4.9	2	1	1	0	0	0	0	0	0	1	1	2	3	1	2	2	n/a	3	3	2	1	1	1	1	All teeth removed; blood tests and x-rays identifying CRF	1	1	0	1	1	1	1
7635523	Uploaded	Tolly	3	1	1	1	1	1	1	4.6	1	1	1	0	0	1	1	0	0	1	N/A	1	2	2	2	1	N/A	2	3	2	2	1	1	1	Skin 1, diabetes control, kidney function reviews, various infections, self-inflicted wound on back due to overkicking when grooming on delicate skin	1	1	1	1	1	1	2
9096640	Complete	Tolly	2	1	1	0		1	1	4.75	0	1	1	0	1	1	1	0	0	0	N/A	3	2	2	2	N/A	N/A	2	3	2	2	1	1	1	0 monitoring of renal failure, blood pressure, diabetes. Recent thyroid 1 led to fluid accumulation and heart murmur but fol0ing thyroidectomy this has gone. Before we got him from the RSPCA he had also had all his teeth removed due to advanced gingivitis. He is also almost blind.	0	1	1	1	1	1	2
5716630	Complete	Tom	1	3	1	1	2	0	0		0	Don't Know	0	Don't Know	Don't Know	Don't Know	0	0	1	0	n/a	1	4	n/a	2	n/a	2	4	4	3	2	0	1	1	Operation after accident	0	0		0		0
5743348	Complete	Tom	2	1	1	1	1	1	0		Don't Know	0	Don't Know	0	0	0	0	0	Don't Know	1	n/a	1	n/a	n/a	2	2	2	3	3	2	3	0	0	1	Undetermined illness	0	0		0		0
5723851	Complete	Tommy	1	1	1	1	2	1	1	8.5	Don't Know	0	0	0	0	0	0	0	0	1	2	2	3	2	3	2	2	3	3	2	2	0	1	1	Removal of a lump on his leg, and biopsy for something nasty on his 0se.	0	0		0		0
6169149	Complete	Tommy	3	1	1	1	1	1	1	3.7	1	1	0	0	1	0	1	0	0	1	4	0	1	2	0	1	2	4	4	1	4	1	1	1	monitoring hyperthyroidism	1	1	0	1	0	1	1
5760464	Complete	TONTO	2	1	1	1	2	1	1	5	2	0	0	0	0	0	1	0	1	0	2	3	3	3	2	n/a	2	4	4	2	2	1	1	1	HYPERTHYROIDISM THEN THYROIDECTOMY	1	1	1	1	1	1	2
6006688	Complete	Toska	1	1	2	1	2	0	0		1	1	0	0	0	0	1	0	0	1	n/a	1	3	n/a	1	n/a	n/a	2	4	3	4	1	1	1	Attention to cuts etc after fighting with other cat	1	0		1	1	0
5684490	Complete	Toulouse	1	1	1	1	2	1	1	4.4	1	0	1	0	1	0	Don't Know	1	1	0	n/a	1	4	4	1	n/a	2	2	3	4	2	1	1	1	Thyroid. Retina	0	0		1	1	1	2
5706162	Complete	Toulouse	1	1	1	1	2	1	1	4.6	1	0	1	0	1	0	0	1	1	0	n/a	2	4	4	1	2	2	2	3	3	2	1	1	1	retina, blood pressure and eye ulcer	0	0		1	1	1	2
5721574	Complete	Treacle	2	3	1	1	2	0	1	3	Don't Know	0	0	0	Don't Know	0	1	Don't Know	Don't Know	0	n/a	0	3	n/a	1	n/a	n/a	2	4	2	3	1	1	1	UTI	1	Don't Know		1	0	0
7635522	Uploaded	Treblecleff	2	1	1	0		1	1	6.1	0	1	1	0	0	0	1	Don't Know	0	0	3	N/A	2	N/A	0	2	2	2	4	4	4	1	1	1	CKD 2 blood pressure eating less arthritis	0	1	1	1	1	1	2
5685767	Complete	Tristan Charles	1	1	2	1	1	1	1	5	1	0	0	0	0	0	1	0	0	1	2	n/a	3	2	2	2	3	2	3	2	2	1	1	1	Anal gland abcess, 0 blood tests, dental check	1	0		1	0	0
5706271	Complete	trixie	3	3	1	1	2	1	0		1	0	0	0	0	0	1	0	0	Don't Know	n/a	2	1	n/a	1	2	0	n/a	3	1	2	0	0	1	mild heart murmer 0 medication	0	0		0		1	1
5703784	Complete	Trouble	1	1	1	1	4	1	1	5.6	0	1	0	0	0	0	1	1	0	1	n/a	2	3	2	1	n/a	3	1	4	3	4	1	1	1	PU/PD, lethargy, weight loss. Dx: HCM and CRF	1	1	1	1	1	1	2
5771684	Complete	Trout	3	3	1	0	0	1	1	5.5	1	1	1	0	0	0	1	0	0	0	2	n/a	4	4	0	1	2	2	3	2	3	1	1	1	blood test	1	0		1	1	0
5703932	Complete	Tuppence	4	1	1	1	2	1	1	3.5	0	0	0	0	Don't Know	0	1	0	1	0	3	0	4	3	1	2	2	2	4	3	3	0	1	1	blood tests,	1	0		1	0	0
8926228	Complete	Twig	1	1	1	1	2	1	1	5.9	1	0	0	0	0	0	1	0	0	0	2	1	2	2	2	2	N/A	2	3	2	3	1	1	1	April 2015 - lump biopsy (0thing found, lump caused by trauma) May 2015 - check up for suspected arthritis - given supplements.	1	0		0		0
7635530	Uploaded	twiglet	3	1	1	1	2	0	1	3.80	0	0	0	0	0	0	0	0	0	0	N/A	0	2	2	1	2	2	2	4	3	3	0	1	1	Broken leg Removal of growth	1	0		1	1	0
5699308	Complete	Twinkle	3	3	1	1	2	1	1	3	0	0	0	1	1	0	1	0	0	0	2	2	3	2	2	3	n/a	2	3	2	2	1	1	1	Hyperthyroidism check up	1	1	1	1	1	Don't Know	Don't Know
5747625	Complete	Twinkle	3	3	1	1	1	1	1	2.4	1	0	0	0	0	0	1	0	1	0	n/a	0	4	4	0	3	2	2	4	2	2	1	1	1	Concerned about weight. Full senior profile done 6 months ago, all ok. Weight loss put down to lack of exercise and muscle wastage.	1	0	1	1	1	0
5702319	Complete	Tyson	2	1	1	0	0	1	1	5.6	2	0	Don't Know	0	0	0	Don't Know	0	0	0	2	n/a	4	3	1	3	1	0	3	3	3	0	1	0		0	1	0	1	0	0	Don't Know
6144170	Complete	valenti0	2	1	1	1	1	1	1	6.3	0	0	0	0	0	1	0	0	0	0	2	0	2	2	1	2	2	2	4	2	4	1	1	1	immu0therapy for allergies	1	1	1	1	1	1	1
5923934	Complete	Vashti	3	3	2	1	1	1	0		1	0	0	1	0	0	0	0	0	1	3	0	4	2	2	n/a	n/a	2	3	3	3	1	1	1	cystitus	1	1	1	0		0
5741533	Complete	Vita	3	3	1	1	1	1	0		0	0	0	0	0	0	0	0	0	0	2	0	4	3	2	n/a	n/a	2	3	3	2	0	1	1	bitten by neighbour's cat+ also a general check-up this year	1	1	0	1	0	1	1
5703640	Complete	Wallace	2	1	1	1	24hours	0	1	3.5	1	0	0	0	0	0	1	0	0	0	n/a	2	2	2	2	2	n/a	2	3	2	2	0	1	1	Senior blood test and dental	1	0		1	0	0
6025804	Complete	Wallace	2	1	1	0	0	1	1	3.95	0	1	0	0	Don't Know	0	0	0	0	1	n/a	n/a	4	1	2	2	3	2	3	2	3	0	1	1	He has kidney 1s so gets checked a couple of times a year	0	Don't Know	Don't Know	1	1	Don't Know	Don't Know
5709822	Complete	Wendy	2	3	1	1	1	1	1	5.2	1	0	0	0	0	0	0	0	1	0	3	2	3	3	2	3	n/a	3	3	2	3	1	1	1	hospitalised for suspected colitis	0	0		1	1	0
5691923	Complete	Whicky	1	1	1	1	2	1	1	4.78	1	0	0	1	0	0	0	0	0	1	n/a	2	2	n/a	1	n/a	3	2	2	2	3	1	1	1	Mucosal Urethral Blockages, Dentals (extractions/cleaning), Infected claw bed.	1	1	1	1	1	0
5715319	Complete	Whiskers	2	1	1	1	3	0	0		1	0	0	0	0	0	0	0	0	0	3	2	n/a	n/a	2	n/a	n/a	2	2	2	2	0	0	0		0	0		0		0
5719502	Complete	Whiskers	2	1	1	1	4	1	1	4.8	0	1	1	0	0	0	0	0	1	0	n/a	2	4	4	1	n/a	2	2	0	1	4	1	1	1	blood tests for kidney function & drug check	1	1	0	1	1	1	2
5686297	Complete	whiskey	1	1	1	1	1	1	1	4.4	1	0	0	0	0	0	1	0	0	0	2	2	2	2	3	3	1	2	3	2	4	1	1	1	Dermatitis. 2 grumpiness. 2 temperature. lethergy	0	0		1	1	0
5740789	Complete	Whoopi	2	3	1	0	0	1	1	3.6s	1	0	0	0	0	0	0	0	0	0	2	n/a	3	4	2	2	3	3	3	3	2	0	1	1	Blood tests	0	0		1	0	0
5686088	Complete	Wil0	1	3	1	1	1	1	0		1	0	0	0	0	0	0	0	0	0	n/a	2	2	n/a	2	n/a	2	2	2	2	2	0	0	0		0	0	Don't Know	0		0
5687946	Complete	Wil0	3	3	1	1	1	1	1	3.9	0	1	0	0	1	0	1	0	Don't Know	1	4	0	4	4	0	3	n/a	4	3	0	4	1	1	1	had thyroid removed - hyperthyroidism. Antibiotics for teeth, arthritis, went in for kidney function tests	1	1	1	1	1	Don't Know
5707937	Complete	wil0	2	1	1	1	3	1	1	4.64	0	0	0	0	1	0	1	0	0	1	n/a	2	3	n/a	3	n/a	1	4	3	2	2	1	1	0		0	0		1	0	1	1
5723963	Complete	Wil0	3	3	1	1	1	0	0		1	0	0	0	0	0	0	0	0	0	n/a	1	4	3	2	2	2	2	2	2	3	1	0	1	to get a cyst removed from under her eye	0	0		1	0	0
5758045	Complete	Wil0	3	3	2	1	1	1	0		1	Don't Know	Don't Know	0	Don't Know	0	1	0	Don't Know	0	3	1	4	4	1	3	n/a	1	4	1	3	1	0	1	epileptic type fits	0	0		0		0
8683441	Complete	Wilma	1	3	1	0		1	1	3.5	1	0	0	0	0	0	0	0	0	1	N/A	N/A	3	4	3	2	3	3	3	2	2	1	1	1	Dental	1	0		1	0	0
5687191	Complete	Windy	2	1	1	1	2	0	1	3.85	1	0	0	0	1	1	0	0	0	1	n/a	0	2	2	1	n/a	n/a	3	4	2	2	1	1	1	Remove thyroid, Abcess(due to fighting), Dentals	1	0		1	1	1	1
5702513	Complete	Winnie	1	3	1	1	1	1	1	4.8	0	Don't Know	0	0	0	0	Don't Know	0	0	1	n/a	2	3	3	2	2	2	3	3	2	2	1	1	0		0	1	0	1	0	0
5822952	Complete	Wooster	2	1	1	0	0	1	1	6	1	0	1	0	0	0	0	Don't Know	0	Don't Know	3	n/a	4	4	2	2	3	4	3	1	4	1	1	1	Has been epileptic since aged 4, so regular checks for phe0barbitone	0	0		1	0	0
5711108	Complete	Wow	1	1	1	1	24hours	0	1	4.1	0	1	0	0	0	Don't Know	1	Don't Know	Don't Know	0	n/a	2	4	3	1	n/a	2	4	3	4	3	1	1	0		0	0		0		0
		Wysi	3	3	1	0		1	1	2.5	0	1	0	0	1	0	0	0	Don't Know	0	2	N/A	3	3	2	2	2	2	3	1	N/A	1	1	1	check-ups while on prednisilone for allergy, treatment for CRF and hyperthyroid, 'crashing' with CRF	0	1	1	1	1	1	1
5723905	Complete	Yebe	Don't Know	3	1	1	2	1	0		0	Don't Know	0	Don't Know	Don't Know	Don't Know	1	Don't Know	Don't Know	1	4	0	2	2	1	2	1	3	4	1	4	0	0	0		0	0		0		0
5829185	Complete	Zac	1	1	1	1	2	1	1		0	1	0	0	0	0	0	0	0	0	n/a	1	2	3	2	2	2	2	2	2	2	1	1	1	Kidney Checks, showed on dental work in Jan 2010.	1	1	1	1	1	0
5723891	Complete	Zero	1	1	1	1	2	0	0		1	0	0	0	0	0	0	0	0	1	n/a	0	3	2	2	n/a	3	3	3	3	2	1	1	1	Dental 1s and injured leg	1	0		0		0
5687599	Complete	Zia	4	3	1	0	0	1	1	3.3	0	1	0	0	0	0	1	0	0	1	n/a	0	2	n/a	1	3	1	2	4	1	4	1	1	1	Blood tests for kidneys	1	1	1	1	1	0	Don't Know
5740624	Complete	ZIGGIE	3	3	1	1	1	1	1	3.2	0	0	0	0	1	0	1	0	0	0	n/a	0	3	3	2	2	2	3	3	3	3	1	1	1	HYPERTHYROIDISM	0	0		1	1	0
5703519	Complete	Zippy	1	3	1	0	0	1	1	3.4	1	0	0	0	0	0	0	0	0	0	n/a	n/a	n/a	n/a	2	2	2	2	3	2	2	1	1	0		0	1	0	0		0
8922632	Complete	zoe	2	3	1	1	3	0	0		1	0	0	0	0	0	0	0	0	0	2	2	2	2	2	2	2	4	3	2	2	0	0	0		0	0		0		0
7635536	Uploaded	Gustav	1	1	1	1	4	0	0		1	0	0	0	0	0	0	0	0	0	N/A	2	2	2	2	2	2	2	2	2	2	0	0	0		0	0		0		0
7635498	Uploaded	Jacobi	3	2	1	1	2	1	1	3.2	1	0	1	0	1	0	1	0	1	0	1	0	4	4	2	3	1	2	4	1	3	0	1	1	E1 Thyroid Dementia Arthritis General check up	0	0		1	1	0
			1	1	1	1	1	1	1	10.7	2	0	0	0	0	0	1	0	0	0	N/A	0	0	0	2	4	4	3	4	2	2	0	1	0		0	0				0
			3	1	1	1	1	1	1	3.26	0	1	1	0	0	0	1	0	Don't Know	0	N/A	2	3	2	1	N/A	N/A	4	4	2	4	0	1	1	3 month checks	0	Don't Know		1	0	1	1
			2	1	2	1	1	1	0		1	0	0	0	0	0	Don't Know	0	Don't Know	0	2	0	2	2	1	2	2	2	4	2	2	1	1	1	HAD A VERY HARD TUMMY AND WAS VOMITING A BIT	1	0		0		0
